# Supplementary material for: Ultraviolet Quantum Emitters in Hexagonal Boron Nitride from Carbon Clusters
Source: J Phys Chem Lett. 2022 Apr 1;13(14):3150–7. doi: 10.1021/acs.jpclett.2c00665 (PMC9014460; doi:10.1021/acs.jpclett.2c00665)
Supplement: Supplementary file 2 — jz2c00665_si_002.zip [file jz2c00665_si_002.zip]

Archive with 239 entries (107 files):
- geometryfiles/2layer_2ConB/
- geometryfiles/2layer_2ConB/BN.CONTCAR.gz
- geometryfiles/2layer_2ConB/charge/
- geometryfiles/2layer_2ConB/charge/2pos/
- geometryfiles/2layer_2ConB/charge/2pos/low/
- geometryfiles/2layer_2ConB/charge/2pos/low/BN.CONTCAR.gz
- geometryfiles/2layer_2ConB/charge/neg/
- geometryfiles/2layer_2ConB/charge/neg/BN.CONTCAR.gz
- geometryfiles/2layer_2ConB/charge/pos/
- geometryfiles/2layer_2ConB/charge/pos/BN.CONTCAR.gz
- geometryfiles/2layer_2ConB/singlet/
- geometryfiles/2layer_2ConB/singlet/BN.CONTCAR.gz
- geometryfiles/2layer_2ConN/
- geometryfiles/2layer_2ConN/BN.CONTCAR.gz
- geometryfiles/2layer_2ConN/charge/
- geometryfiles/2layer_2ConN/charge/2neg/
- geometryfiles/2layer_2ConN/charge/2neg/BN.CONTCAR.gz
- geometryfiles/2layer_2ConN/charge/2neg/high/
- geometryfiles/2layer_2ConN/charge/2neg/high/BN.CONTCAR.gz
- geometryfiles/2layer_2ConN/charge/neg/
- geometryfiles/2layer_2ConN/charge/neg/BN.CONTCAR.gz
- geometryfiles/2layer_2ConN/charge/pos/
- geometryfiles/2layer_2ConN/charge/pos/BN.CONTCAR.gz
- geometryfiles/2layer_2ConN/singlet/
- geometryfiles/2layer_2ConN/singlet/BN.CONTCAR.gz
- geometryfiles/2layer_2opp/
- geometryfiles/2layer_2opp/BN.CONTCAR.gz
- geometryfiles/2layer_2opp/charge/
- geometryfiles/2layer_2opp/charge/neg/
- geometryfiles/2layer_2opp/charge/neg/BN.CONTCAR.gz
- geometryfiles/2layer_2opp/charge/pos/
- geometryfiles/2layer_2opp/charge/pos/BN.CONTCAR.gz
- geometryfiles/2layer_2opp/triplet/
- geometryfiles/2layer_2opp/triplet/BN.CONTCAR.gz
- geometryfiles/2layer_3CB/
- geometryfiles/2layer_3CB/BN.CONTCAR.gz
- geometryfiles/2layer_3CB/charge/
- geometryfiles/2layer_3CB/charge/2pos/
- geometryfiles/2layer_3CB/charge/2pos/BN.CONTCAR.gz
- geometryfiles/2layer_3CB/charge/neg/
- geometryfiles/2layer_3CB/charge/neg/high/
- geometryfiles/2layer_3CB/charge/neg/high/BN.CONTCAR.gz
- geometryfiles/2layer_3CB/charge/neg/low/
- geometryfiles/2layer_3CB/charge/neg/low/BN.CONTCAR.gz
- geometryfiles/2layer_3CB/pos/
- geometryfiles/2layer_3CB/pos/high/
- geometryfiles/2layer_3CB/pos/high/BN.CONTCAR.gz
- geometryfiles/2layer_3CB/pos/low/
- geometryfiles/2layer_3CB/pos/low/BN.CONTCAR.gz
- geometryfiles/2layer_3CBNB/
- geometryfiles/2layer_3CBNB/BN.CONTCAR.gz
- geometryfiles/2layer_3CBNB/charge/
- geometryfiles/2layer_3CBNB/charge/2pos/
- geometryfiles/2layer_3CBNB/charge/2pos/BN.CONTCAR.gz
- geometryfiles/2layer_3CBNB/charge/neg/
- geometryfiles/2layer_3CBNB/charge/neg/high/
- geometryfiles/2layer_3CBNB/charge/neg/high/BN.CONTCAR.gz
- geometryfiles/2layer_3CBNB/charge/neg/low/
- geometryfiles/2layer_3CBNB/charge/neg/low/BN.CONTCAR.gz
- geometryfiles/2layer_3CBNB/charge/pos/
- geometryfiles/2layer_3CBNB/charge/pos/high/
- geometryfiles/2layer_3CBNB/charge/pos/high/BN.CONTCAR.gz
- geometryfiles/2layer_3CBNB/charge/pos/low/
- geometryfiles/2layer_3CBNB/charge/pos/low/BN.CONTCAR.gz
- geometryfiles/2layer_3CN/
- geometryfiles/2layer_3CN/BN.CONTCAR.gz
- geometryfiles/2layer_3CN/charge/
- geometryfiles/2layer_3CN/charge/2neg/
- geometryfiles/2layer_3CN/charge/2neg/BN.CONTCAR
- geometryfiles/2layer_3CN/charge/2neg/BN.CONTCAR.gz
- geometryfiles/2layer_3CN/charge/neg/
- geometryfiles/2layer_3CN/charge/neg/high/
- geometryfiles/2layer_3CN/charge/neg/high/BN.CONTCAR.gz
- geometryfiles/2layer_3CN/charge/neg/low/
- geometryfiles/2layer_3CN/charge/neg/low/BN.CONTCAR
- geometryfiles/2layer_3CN/charge/neg/low/BN.CONTCAR.gz
- geometryfiles/2layer_3CN/charge/pos/
- geometryfiles/2layer_3CN/charge/pos/high/
- geometryfiles/2layer_3CN/charge/pos/high/BN.CONTCAR.gz
- geometryfiles/2layer_3CN/charge/pos/low/
- geometryfiles/2layer_3CN/charge/pos/low/BN.CONTCAR.gz
- geometryfiles/2layer_3CNBN/
- geometryfiles/2layer_3CNBN/BN.CONTCAR.gz
- geometryfiles/2layer_3CNBN/charge/
- geometryfiles/2layer_3CNBN/charge/2neg/
- geometryfiles/2layer_3CNBN/charge/2neg/BN.CONTCAR
- geometryfiles/2layer_3CNBN/charge/2neg/BN.CONTCAR.gz
- geometryfiles/2layer_3CNBN/charge/neg/
- geometryfiles/2layer_3CNBN/charge/neg/high/
- geometryfiles/2layer_3CNBN/charge/neg/high/BN.CONTCAR
- geometryfiles/2layer_3CNBN/charge/neg/high/BN.CONTCAR.gz
- geometryfiles/2layer_3CNBN/charge/neg/low/
- geometryfiles/2layer_3CNBN/charge/neg/low/BN.CONTCAR
- geometryfiles/2layer_3CNBN/charge/neg/low/BN.CONTCAR.gz
- geometryfiles/2layer_3CNBN/charge/pos/
- geometryfiles/2layer_3CNBN/charge/pos/high/
- geometryfiles/2layer_3CNBN/charge/pos/high/BN.CONTCAR
- geometryfiles/2layer_3CNBN/charge/pos/high/BN.CONTCAR.gz
- geometryfiles/2layer_3CNBN/charge/pos/low/
- geometryfiles/2layer_3CNBN/charge/pos/low/BN.CONTCAR
- geometryfiles/2layer_3CNBN/charge/pos/low/BN.CONTCAR.gz
- geometryfiles/2layer_3ConB/
- geometryfiles/2layer_3ConB/BN.CONTCAR.gz
- geometryfiles/2layer_3ConB/charge/
- geometryfiles/2layer_3ConB/charge/2pos/
- geometryfiles/2layer_3ConB/charge/2pos/BN.CONTCAR.gz
- geometryfiles/2layer_3ConB/charge/neg/
- geometryfiles/2layer_3ConB/charge/neg/high/
- geometryfiles/2layer_3ConB/charge/neg/high/BN.CONTCAR.gz
- geometryfiles/2layer_3ConB/charge/neg/low/
- geometryfiles/2layer_3ConB/charge/neg/low/BN.CONTCAR.gz
- geometryfiles/2layer_3ConB/charge/pos/
- geometryfiles/2layer_3ConB/charge/pos/high/
- geometryfiles/2layer_3ConB/charge/pos/high/BN.CONTCAR.gz
- geometryfiles/2layer_3ConB/charge/pos/low/
- geometryfiles/2layer_3ConB/charge/pos/low/BN.CONTCAR.gz
- geometryfiles/2layer_3ConN/
- geometryfiles/2layer_3ConN/BN.CONTCAR.gz
- geometryfiles/2layer_3ConN/charge/
- geometryfiles/2layer_3ConN/charge/2neg/
- geometryfiles/2layer_3ConN/charge/2neg/BN.CONTCAR.gz
- geometryfiles/2layer_3ConN/charge/neg/
- geometryfiles/2layer_3ConN/charge/neg/high/
- geometryfiles/2layer_3ConN/charge/neg/high/BN.CONTCAR.gz
- geometryfiles/2layer_3ConN/charge/neg/low/
- geometryfiles/2layer_3ConN/charge/neg/low/BN.CONTCAR.gz
- geometryfiles/2layer_3ConN/charge/pos/
- geometryfiles/2layer_3ConN/charge/pos/high/
- geometryfiles/2layer_3ConN/charge/pos/high/BN.CONTCAR.gz
- geometryfiles/2layer_3ConN/charge/pos/low/
- geometryfiles/2layer_3ConN/charge/pos/low/BN.CONTCAR.gz
- geometryfiles/2layer_4CBNB_B/
- geometryfiles/2layer_4CBNB_B/BN.CONTCAR
- geometryfiles/2layer_4CBNB_B/charge/
- geometryfiles/2layer_4CBNB_B/charge/2pos/
- geometryfiles/2layer_4CBNB_B/charge/2pos/BN.CONTCAR.gz
- geometryfiles/2layer_4CBNB_B/charge/neg/
- geometryfiles/2layer_4CBNB_B/charge/neg/low/
- geometryfiles/2layer_4CBNB_B/charge/neg/low/BN.CONTCAR.gz
- geometryfiles/2layer_4CBNB_B/charge/pos/
- geometryfiles/2layer_4CBNB_B/charge/pos/low/
- geometryfiles/2layer_4CBNB_B/charge/pos/low/BN.CONTCAR.gz
- geometryfiles/2layer_4CBNB_B/CONTCAR
- geometryfiles/2layer_4CBNB_B/singlet/
- geometryfiles/2layer_4CBNB_B/singlet/BN.CONTCAR.gz
- geometryfiles/2layer_4Cchain/
- geometryfiles/2layer_4Cchain/BN.CONTCAR.gz
- geometryfiles/2layer_4Cchain/charge/
- geometryfiles/2layer_4Cchain/charge/neg/
- geometryfiles/2layer_4Cchain/charge/neg/BN.CONTCAR.gz
- geometryfiles/2layer_4Cchain/charge/pos/
- geometryfiles/2layer_4Cchain/charge/pos/BN.CONTCAR.gz
- geometryfiles/2layer_4Cchain/triplet/
- geometryfiles/2layer_4Cchain/triplet/BN.CONTCAR.gz
- geometryfiles/2layer_4CNBN_N/
- geometryfiles/2layer_4CNBN_N/BN.CONTCAR
- geometryfiles/2layer_4CNBN_N/charge/
- geometryfiles/2layer_4CNBN_N/charge/2neg/
- geometryfiles/2layer_4CNBN_N/charge/2neg/BN.CONTCAR.gz
- geometryfiles/2layer_4CNBN_N/charge/neg/
- geometryfiles/2layer_4CNBN_N/charge/neg/BN.CONTCAR.gz
- geometryfiles/2layer_4CNBN_N/charge/pos/
- geometryfiles/2layer_4CNBN_N/charge/pos/BN.CONTCAR.gz
- geometryfiles/2layer_4CNBN_N/CONTCAR
- geometryfiles/2layer_4CNBN_N/singlet/
- geometryfiles/2layer_4CNBN_N/singlet/BN.CONTCAR.gz
- geometryfiles/2layer_4Cpair/
- geometryfiles/2layer_4Cpair/BN.CONTCAR
- geometryfiles/2layer_4Cpair/charge/
- geometryfiles/2layer_4Cpair/charge/neg/
- geometryfiles/2layer_4Cpair/charge/neg/BN.CONTCAR.gz
- geometryfiles/2layer_4Cpair/charge/pos/
- geometryfiles/2layer_4Cpair/charge/pos/BN.CONTCAR.gz
- geometryfiles/2layer_4Cpair/CONTCAR
- geometryfiles/2layer_4Cpair/triplet/
- geometryfiles/2layer_4Cpair/triplet/BN.CONTCAR.gz
- geometryfiles/2layer_5C_B/
- geometryfiles/2layer_5C_B/BN.CONTCAR.gz
- geometryfiles/2layer_5C_B/charge/
- geometryfiles/2layer_5C_B/charge/2neg/
- geometryfiles/2layer_5C_B/charge/2neg/BN.CONTCAR.gz
- geometryfiles/2layer_5C_B/charge/neg/
- geometryfiles/2layer_5C_B/charge/neg/high/
- geometryfiles/2layer_5C_B/charge/neg/high/BN.CONTCAR.gz
- geometryfiles/2layer_5C_B/charge/neg/low/
- geometryfiles/2layer_5C_B/charge/neg/low/BN.CONTCAR.gz
- geometryfiles/2layer_5C_B/charge/pos/
- geometryfiles/2layer_5C_B/charge/pos/high/
- geometryfiles/2layer_5C_B/charge/pos/high/BN.CONTCAR.gz
- geometryfiles/2layer_5C_B/charge/pos/low/
- geometryfiles/2layer_5C_B/charge/pos/low/BN.CONTCAR.gz
- geometryfiles/2layer_5C_N/
- geometryfiles/2layer_5C_N/BN.CONTCAR.gz
- geometryfiles/2layer_5C_N/charge/
- geometryfiles/2layer_5C_N/charge/2pos/
- geometryfiles/2layer_5C_N/charge/2pos/BN.CONTCAR.gz
- geometryfiles/2layer_5C_N/charge/neg/
- geometryfiles/2layer_5C_N/charge/neg/high/
- geometryfiles/2layer_5C_N/charge/neg/high/BN.CONTCAR.gz
- geometryfiles/2layer_5C_N/charge/neg/low/
- geometryfiles/2layer_5C_N/charge/neg/low/BN.CONTCAR.gz
- geometryfiles/2layer_5C_N/charge/pos/
- geometryfiles/2layer_5C_N/charge/pos/high/
- geometryfiles/2layer_5C_N/charge/pos/high/BN.CONTCAR.gz
- geometryfiles/2layer_5C_N/charge/pos/low/
- geometryfiles/2layer_5C_N/charge/pos/low/BN.CONTCAR.gz
- geometryfiles/2layer_6C/
- geometryfiles/2layer_6C/CC2cluster/
- geometryfiles/2layer_6C/CC2cluster/ex_cluster_1.xyz
- geometryfiles/2layer_6C/CC2cluster/gs_cluster_1.xyz
- geometryfiles/2layer_6C/charge/
- geometryfiles/2layer_6C/charge/neg/
- geometryfiles/2layer_6C/charge/neg/BN.CONTCAR.gz
- geometryfiles/2layer_6C/charge/pos/
- geometryfiles/2layer_6C/charge/pos/BN.CONTCAR.gz
- geometryfiles/2layer_6C/ex/
- geometryfiles/2layer_6C/ex/BN.CONTCAR
- geometryfiles/2layer_6C/exnosym/
- geometryfiles/2layer_6C/exnosym/BN.CONTCAR
- geometryfiles/2layer_6C/gs/
- geometryfiles/2layer_6C/gs/BN.CONTCAR
- geometryfiles/2layer_6C/triplet/
- geometryfiles/2layer_6C/triplet/BN.CONTCAR
- geometryfiles/2layer_6C/triplet/nosym/
- geometryfiles/2layer_6C/triplet/nosym/BN.CONTCAR
- geometryfiles/2layer_CNCB/
- geometryfiles/2layer_CNCB/BN.CONTCAR
- geometryfiles/2layer_CNCB/charge/
- geometryfiles/2layer_CNCB/charge/neg/
- geometryfiles/2layer_CNCB/charge/neg/BN.CONTCAR.gz
- geometryfiles/2layer_CNCB/charge/pos/
- geometryfiles/2layer_CNCB/charge/pos/BN.CONTCAR.gz
- geometryfiles/2layer_CNCB/edge/
- geometryfiles/2layer_CNCB/edge/BN.CONTCAR.gz
- geometryfiles/2layer_CNCB/edge/BN.geom (2).vasp
- geometryfiles/pure/
- geometryfiles/pure/HSE/
- geometryfiles/pure/HSE/BN.CONTCAR
- geometryfiles/pure/HSE/BN.CONTCAR.gz
