# Supplementary material for: Ultraviolet Quantum Emitters in Hexagonal Boron Nitride from Carbon Clusters
Source: J Phys Chem Lett. 2022 Apr 1;13(14):3150–7. doi: 10.1021/acs.jpclett.2c00665 (PMC9014460; doi:10.1021/acs.jpclett.2c00665)
Supplement: Supplementary file 2 — jz2c00665_si_002.zip [file jz2c00665_si_002.zip › geometryfiles/2layer_3CN/charge/2neg/BN.CONTCAR]

CNCI                                    
   1.00000000000000     
    17.4720001220999990    0.0000000000000000    0.0000000000000000
    -8.7919998169000007   15.2281903829999994    0.0000000000000000
     0.0000000000000000    0.0000000000000000    6.6289000510999996
   B    N    C 
    98    95     3
Direct
  0.0952561107070309  0.0474502656618603  0.7499999819999985
  0.0476022763752397  0.0953614176390355  0.2500000000000000
  0.2379716071092540  0.0472854687788785  0.7499999819999985
  0.1905966245067424  0.0955469111025129  0.2500000000000000
  0.3807344036709551  0.0473043714088632  0.7499999819999985
  0.3335375905521338  0.0955973663979868  0.2500000000000000
  0.5236088505868556  0.0474693191907154  0.7499999819999985
  0.4763904697108448  0.0954492943328957  0.2500000000000000
  0.6666421981723095  0.0480116783925852  0.7499999819999985
  0.6192197151570680  0.0953149100994080  0.2500000000000000
  0.8096633390856560  0.0479065683809188  0.7499999819999985
  0.7619950731485621  0.0952753260626240  0.2500000000000000
  0.9527834113650067  0.0480003072176625  0.7499999819999985
  0.9047466700365209  0.0953021605262663  0.2500000000000000
  0.0946922294806836  0.1899430685797490  0.7499999819999985
  0.0476607196509883  0.2381915319100805  0.2500000000000000
  0.2374142999946280  0.1896036700596546  0.7499999819999985
  0.1906266785588436  0.2383978614932134  0.2500000000000000
  0.3805366266267020  0.1898136905886510  0.7499999819999985
  0.3336571714026342  0.2387101623147053  0.2500000000000000
  0.5235577188453294  0.1897350744911721  0.7499999819999985
  0.4764604672699164  0.2385990256054070  0.2500000000000000
  0.6666450062959758  0.1900041662487193  0.7499999819999985
  0.6192011832032573  0.2383333698062621  0.2500000000000000
  0.8095322583232883  0.1904080627376103  0.7499999819999985
  0.7619879908799659  0.2381702232434593  0.2500000000000000
  0.9522755767063998  0.1903996582821575  0.7499999819999985
  0.9048007963577123  0.2381455780822911  0.2500000000000000
  0.0947500328292262  0.3330492662906933  0.7499999819999985
  0.0476764411654340  0.3809321621926617  0.2500000000000000
  0.2364312835501124  0.3317784756867213  0.7499999819999985
  0.1906185557793479  0.3810403028822281  0.2500000000000000
  0.3797024508313465  0.3320159968003134  0.7499999819999985
  0.3336367335455090  0.3813905987369274  0.2500000000000000
  0.5233316331590011  0.3322211823038410  0.7499999819999985
  0.4765661213667684  0.3816655605140245  0.2500000000000000
  0.6667656864683157  0.3319142304812115  0.7499999819999985
  0.6191396441072708  0.3813036254038710  0.2500000000000000
  0.8096975631259191  0.3330381705159275  0.7499999819999985
  0.7618990972852238  0.3810395830846852  0.2500000000000000
  0.9522868383131899  0.3331762766406287  0.7499999819999985
  0.9047681623661576  0.3809416298245225  0.2500000000000000
  0.0947050142773008  0.4761146807961899  0.7499999819999985
  0.0476284489938373  0.5237066536225212  0.2500000000000000
  0.2365236222800785  0.4760132006990715  0.7499999819999985
  0.1906507729620323  0.5236749944174217  0.2500000000000000
  0.3769257067972075  0.4740095362947485  0.7499999819999985
  0.3336557619638925  0.5236438936924117  0.2500000000000000
  0.5214321072716247  0.4738993492810836  0.7499999819999985
  0.4764354829581470  0.5238487534051381  0.2500000000000000
  0.6687622161571561  0.4739551096269322  0.7499999819999985
  0.6189088631781555  0.5240106118232328  0.2500000000000000
  0.8108435912940377  0.4760039964421699  0.7499999819999985
  0.7616395669016923  0.5237965829382720  0.2500000000000000
  0.9527578758470597  0.4761174537676008  0.7499999819999985
  0.9046082853606404  0.5237218038227777  0.2500000000000000
  0.0952695230758249  0.6191845122453044  0.7499999819999985
  0.0475078348810237  0.6665478360078503  0.2500000000000000
  0.2375611006374409  0.6191611217125802  0.7499999819999985
  0.1906163213957225  0.6665064403535368  0.2500000000000000
  0.3800402434023262  0.6189542686134855  0.7499999819999985
  0.3336763023626264  0.6663929525775975  0.2500000000000000
  0.5231172074386423  0.6202043345701934  0.7499999819999985
  0.4766069829545964  0.6663229420216006  0.2500000000000000
  0.6687658161189329  0.6215412242717298  0.7499999819999985
  0.6190929331881658  0.6665410820882213  0.2500000000000000
  0.8104570357702752  0.6194828511475994  0.7499999819999985
  0.7612627740174487  0.6663606805370476  0.2500000000000000
  0.9530028577938491  0.6192317517986340  0.7499999819999985
  0.9043493784877678  0.6664664983023407  0.2500000000000000
  0.0954841660830812  0.7620691039493314  0.7499999819999985
  0.0473510669929775  0.8094294090643344  0.2500000000000000
  0.2380314949157825  0.7620505518237368  0.7499999819999985
  0.1904913791732265  0.8094520280026406  0.2500000000000000
  0.3807524035585200  0.7620971791130385  0.7499999819999985
  0.3335687905045995  0.8093693727623794  0.2500000000000000
  0.5239935120461341  0.7628794039317957  0.7499999819999985
  0.4765379598316963  0.8092321559113453  0.2500000000000000
  0.6686672489448788  0.7656903338128056  0.7499999819999985
  0.6193176458059163  0.8092927590396412  0.2500000000000000
  0.8106697050331667  0.7631092259715490  0.7499999819999985
  0.7615232860094612  0.8093202721209667  0.2500000000000000
  0.9529425406234426  0.7622542313976526  0.7499999819999985
  0.9042202400088468  0.8092804262498136  0.2500000000000000
  0.0954943803304197  0.9047926940246577  0.7499999819999985
  0.0474275610929120  0.9523997791448348  0.2500000000000000
  0.2380874386940304  0.9047055499655902  0.7499999819999985
  0.1904642021251964  0.9524787376105445  0.2500000000000000
  0.3807681396487787  0.9047687621763769  0.7499999819999985
  0.3334837908728296  0.9524418935188704  0.2500000000000000
  0.5236681698593163  0.9051974179603088  0.7499999819999985
  0.4764389724530833  0.9523329569134296  0.2500000000000000
  0.6667442851233664  0.9061873878897101  0.7499999819999985
  0.6192700105525771  0.9522913984740387  0.2500000000000000
  0.8109414053099414  0.9062416490408448  0.7499999819999985
  0.7619139074801687  0.9523383977541376  0.2500000000000000
  0.9531106094919893  0.9053153299525382  0.7499999819999985
  0.9045584634250933  0.9523370240599206  0.2500000000000000
  0.0951563559254070  0.0476034079997202  0.2500000000000000
  0.0478032425228460  0.0952258387592888  0.7499999819999985
  0.2380174816913067  0.0475697623685868  0.2500000000000000
  0.1902141451508748  0.0945521331869486  0.7499999819999985
  0.3808996309010152  0.0475457534235639  0.2500000000000000
  0.3330490729802273  0.0945312286222918  0.7499999819999985
  0.5237938838049240  0.0475632162696000  0.2500000000000000
  0.4759414703550988  0.0946788026301055  0.7499999819999985
  0.6666740005043390  0.0476524172410167  0.2500000000000000
  0.6189784654986676  0.0952989143199728  0.7499999819999985
  0.8095429192086160  0.0477678841784551  0.2500000000000000
  0.7621294720358074  0.0957703389433939  0.7499999819999985
  0.9523243585719954  0.0476802699402488  0.2500000000000000
  0.9051509204087940  0.0957363242030177  0.7499999819999985
  0.0950513651003876  0.1903877273109596  0.2500000000000000
  0.0472386609867681  0.2378578257226923  0.7499999819999985
  0.2379648528138896  0.1904308351732684  0.2500000000000000
  0.1890920431622296  0.2365679263516953  0.7499999819999985
  0.3809065538495676  0.1904280462388695  0.2500000000000000
  0.3319976673866550  0.2361929978123702  0.7499999819999985
  0.5237917354039271  0.1903747200347338  0.2500000000000000
  0.4757734308061725  0.2364386626535553  0.7499999819999985
  0.6666642086866983  0.1903804228283531  0.2500000000000000
  0.6190403229521042  0.2367919356172304  0.7499999819999985
  0.8094800577014216  0.1904532922826561  0.2500000000000000
  0.7621136991796994  0.2379166815718496  0.7499999819999985
  0.9522657921334906  0.1904563592209773  0.2500000000000000
  0.9048145951093649  0.2381575351762650  0.7499999819999985
  0.0949585945459939  0.3331418517132596  0.2500000000000000
  0.0472170791243910  0.3808763344270776  0.7499999819999985
  0.2377667645868345  0.3331407944046251  0.2500000000000000
  0.1890206876330227  0.3802273856912358  0.7499999819999985
  0.3807805943892421  0.3332118957757200  0.2500000000000000
  0.3297264705299302  0.3777228723147289  0.7499999819999985
  0.5238207183466268  0.3331877383205464  0.2500000000000000
  0.4739567434037235  0.3767210857384543  0.7499999819999985
  0.6666976043076510  0.3331526116740964  0.2500000000000000
  0.6196020414454061  0.3782132629634198  0.7499999819999985
  0.8095047643745924  0.3331750286079173  0.2500000000000000
  0.7626525977635762  0.3803476992552303  0.7499999819999985
  0.9522512033749644  0.3332007791074586  0.2500000000000000
  0.9050913494292575  0.3808856481171569  0.7499999819999985
  0.0950434493375105  0.4759864022618634  0.2500000000000000
  0.0477377572360949  0.5240622811506490  0.7499999819999985
  0.2377526688197726  0.4759348674888706  0.2500000000000000
  0.1890784929984346  0.5239757624870033  0.7499999819999985
  0.3804628548773237  0.4758555848779540  0.2500000000000000
  0.3297152532403908  0.5233466641101451  0.7499999819999985
  0.5237500924267768  0.4758501505542392  0.2500000000000000
  0.6667154945042124  0.4759573137610638  0.2500000000000000
  0.8095333981742706  0.4759750938880069  0.2500000000000000
  0.7647898160471944  0.5234022929708405  0.7499999819999985
  0.9523016344257910  0.4760007132433364  0.2500000000000000
  0.9062498378660768  0.5239806462344052  0.7499999819999985
  0.0951430511485161  0.6188797947504788  0.2500000000000000
  0.0483446419259662  0.6671206409311381  0.7499999819999985
  0.2379568535333563  0.6188476801016335  0.2500000000000000
  0.1902448954075900  0.6671197589740677  0.7499999819999985
  0.3808269464152643  0.6188343085501039  0.2500000000000000
  0.3322192496432167  0.6671974496972235  0.7499999819999985
  0.5237034020670268  0.6188786204373692  0.2500000000000000
  0.4744591561249215  0.6686654575065027  0.7499999819999985
  0.6667709893617699  0.6188621087626114  0.2500000000000000
  0.8094788579965272  0.6188281473404458  0.2500000000000000
  0.7662160550926294  0.6690798735681852  0.7499999819999985
  0.9523213129124164  0.6188648619079866  0.2500000000000000
  0.9065493082367428  0.6672665186581918  0.7499999819999985
  0.0951459697640189  0.7617898206639914  0.2500000000000000
  0.0485227210466941  0.8099910008536478  0.7499999819999985
  0.2380234682409204  0.7617575023118651  0.2500000000000000
  0.1907121866283717  0.8098253402575785  0.7499999819999985
  0.3809003337994452  0.7617504442664315  0.2500000000000000
  0.3331008876291692  0.8099634775459582  0.7499999819999985
  0.5238055721207597  0.7618237270605710  0.2500000000000000
  0.4758712406594055  0.8108280475180301  0.7499999819999985
  0.6668267853658558  0.7622566406746314  0.2500000000000000
  0.6196930718279841  0.8133780827475646  0.7499999819999985
  0.8094520616548199  0.7618802659728463  0.2500000000000000
  0.7653770253438780  0.8133763662505030  0.7499999819999985
  0.9522669972815236  0.7617774373030894  0.2500000000000000
  0.9068141088287149  0.8110097137531324  0.7499999819999985
  0.0951297119965285  0.9047020899899916  0.2500000000000000
  0.0484665208637055  0.9527845755151824  0.7499999819999985
  0.2380143868126965  0.9046662356803583  0.2500000000000000
  0.1907260684132579  0.9523302696610751  0.7499999819999985
  0.3809136024363551  0.9046580673911542  0.2500000000000000
  0.3332305520730409  0.9523479357338215  0.7499999819999985
  0.5238164660117434  0.9047091155177349  0.2500000000000000
  0.4759418135332236  0.9527715051040685  0.7499999819999985
  0.6667613148210291  0.9049463966319071  0.2500000000000000
  0.6190616094653555  0.9539372457604404  0.7499999819999985
  0.8095739482831423  0.9049554904225835  0.2500000000000000
  0.7627839622422843  0.9539869015538338  0.7499999819999985
  0.9522964293973775  0.9047502151506724  0.2500000000000000
  0.9064669538781216  0.9539347008838875  0.7499999819999985
  0.4725140539150915  0.5217440887686525  0.7499999819999985
  0.6203529441063287  0.5226244330918526  0.7499999819999985
  0.6213639802195831  0.6707476470482547  0.7499999819999985
 
  0.00000000E+00  0.00000000E+00  0.00000000E+00
  0.00000000E+00  0.00000000E+00  0.00000000E+00
  0.00000000E+00  0.00000000E+00  0.00000000E+00
  0.00000000E+00  0.00000000E+00  0.00000000E+00
  0.00000000E+00  0.00000000E+00  0.00000000E+00
  0.00000000E+00  0.00000000E+00  0.00000000E+00
  0.00000000E+00  0.00000000E+00  0.00000000E+00
  0.00000000E+00  0.00000000E+00  0.00000000E+00
  0.00000000E+00  0.00000000E+00  0.00000000E+00
  0.00000000E+00  0.00000000E+00  0.00000000E+00
  0.00000000E+00  0.00000000E+00  0.00000000E+00
  0.00000000E+00  0.00000000E+00  0.00000000E+00
  0.00000000E+00  0.00000000E+00  0.00000000E+00
  0.00000000E+00  0.00000000E+00  0.00000000E+00
  0.00000000E+00  0.00000000E+00  0.00000000E+00
  0.00000000E+00  0.00000000E+00  0.00000000E+00
  0.00000000E+00  0.00000000E+00  0.00000000E+00
  0.00000000E+00  0.00000000E+00  0.00000000E+00
  0.00000000E+00  0.00000000E+00  0.00000000E+00
  0.00000000E+00  0.00000000E+00  0.00000000E+00
  0.00000000E+00  0.00000000E+00  0.00000000E+00
  0.00000000E+00  0.00000000E+00  0.00000000E+00
  0.00000000E+00  0.00000000E+00  0.00000000E+00
  0.00000000E+00  0.00000000E+00  0.00000000E+00
  0.00000000E+00  0.00000000E+00  0.00000000E+00
  0.00000000E+00  0.00000000E+00  0.00000000E+00
  0.00000000E+00  0.00000000E+00  0.00000000E+00
  0.00000000E+00  0.00000000E+00  0.00000000E+00
  0.00000000E+00  0.00000000E+00  0.00000000E+00
  0.00000000E+00  0.00000000E+00  0.00000000E+00
  0.00000000E+00  0.00000000E+00  0.00000000E+00
  0.00000000E+00  0.00000000E+00  0.00000000E+00
  0.00000000E+00  0.00000000E+00  0.00000000E+00
  0.00000000E+00  0.00000000E+00  0.00000000E+00
  0.00000000E+00  0.00000000E+00  0.00000000E+00
  0.00000000E+00  0.00000000E+00  0.00000000E+00
  0.00000000E+00  0.00000000E+00  0.00000000E+00
  0.00000000E+00  0.00000000E+00  0.00000000E+00
  0.00000000E+00  0.00000000E+00  0.00000000E+00
  0.00000000E+00  0.00000000E+00  0.00000000E+00
  0.00000000E+00  0.00000000E+00  0.00000000E+00
  0.00000000E+00  0.00000000E+00  0.00000000E+00
  0.00000000E+00  0.00000000E+00  0.00000000E+00
  0.00000000E+00  0.00000000E+00  0.00000000E+00
  0.00000000E+00  0.00000000E+00  0.00000000E+00
  0.00000000E+00  0.00000000E+00  0.00000000E+00
  0.00000000E+00  0.00000000E+00  0.00000000E+00
  0.00000000E+00  0.00000000E+00  0.00000000E+00
  0.00000000E+00  0.00000000E+00  0.00000000E+00
  0.00000000E+00  0.00000000E+00  0.00000000E+00
  0.00000000E+00  0.00000000E+00  0.00000000E+00
  0.00000000E+00  0.00000000E+00  0.00000000E+00
  0.00000000E+00  0.00000000E+00  0.00000000E+00
  0.00000000E+00  0.00000000E+00  0.00000000E+00
  0.00000000E+00  0.00000000E+00  0.00000000E+00
  0.00000000E+00  0.00000000E+00  0.00000000E+00
  0.00000000E+00  0.00000000E+00  0.00000000E+00
  0.00000000E+00  0.00000000E+00  0.00000000E+00
  0.00000000E+00  0.00000000E+00  0.00000000E+00
  0.00000000E+00  0.00000000E+00  0.00000000E+00
  0.00000000E+00  0.00000000E+00  0.00000000E+00
  0.00000000E+00  0.00000000E+00  0.00000000E+00
  0.00000000E+00  0.00000000E+00  0.00000000E+00
  0.00000000E+00  0.00000000E+00  0.00000000E+00
  0.00000000E+00  0.00000000E+00  0.00000000E+00
  0.00000000E+00  0.00000000E+00  0.00000000E+00
  0.00000000E+00  0.00000000E+00  0.00000000E+00
  0.00000000E+00  0.00000000E+00  0.00000000E+00
  0.00000000E+00  0.00000000E+00  0.00000000E+00
  0.00000000E+00  0.00000000E+00  0.00000000E+00
  0.00000000E+00  0.00000000E+00  0.00000000E+00
  0.00000000E+00  0.00000000E+00  0.00000000E+00
  0.00000000E+00  0.00000000E+00  0.00000000E+00
  0.00000000E+00  0.00000000E+00  0.00000000E+00
  0.00000000E+00  0.00000000E+00  0.00000000E+00
  0.00000000E+00  0.00000000E+00  0.00000000E+00
  0.00000000E+00  0.00000000E+00  0.00000000E+00
  0.00000000E+00  0.00000000E+00  0.00000000E+00
  0.00000000E+00  0.00000000E+00  0.00000000E+00
  0.00000000E+00  0.00000000E+00  0.00000000E+00
  0.00000000E+00  0.00000000E+00  0.00000000E+00
  0.00000000E+00  0.00000000E+00  0.00000000E+00
  0.00000000E+00  0.00000000E+00  0.00000000E+00
  0.00000000E+00  0.00000000E+00  0.00000000E+00
  0.00000000E+00  0.00000000E+00  0.00000000E+00
  0.00000000E+00  0.00000000E+00  0.00000000E+00
  0.00000000E+00  0.00000000E+00  0.00000000E+00
  0.00000000E+00  0.00000000E+00  0.00000000E+00
  0.00000000E+00  0.00000000E+00  0.00000000E+00
  0.00000000E+00  0.00000000E+00  0.00000000E+00
  0.00000000E+00  0.00000000E+00  0.00000000E+00
  0.00000000E+00  0.00000000E+00  0.00000000E+00
  0.00000000E+00  0.00000000E+00  0.00000000E+00
  0.00000000E+00  0.00000000E+00  0.00000000E+00
  0.00000000E+00  0.00000000E+00  0.00000000E+00
  0.00000000E+00  0.00000000E+00  0.00000000E+00
  0.00000000E+00  0.00000000E+00  0.00000000E+00
  0.00000000E+00  0.00000000E+00  0.00000000E+00
  0.00000000E+00  0.00000000E+00  0.00000000E+00
  0.00000000E+00  0.00000000E+00  0.00000000E+00
  0.00000000E+00  0.00000000E+00  0.00000000E+00
  0.00000000E+00  0.00000000E+00  0.00000000E+00
  0.00000000E+00  0.00000000E+00  0.00000000E+00
  0.00000000E+00  0.00000000E+00  0.00000000E+00
  0.00000000E+00  0.00000000E+00  0.00000000E+00
  0.00000000E+00  0.00000000E+00  0.00000000E+00
  0.00000000E+00  0.00000000E+00  0.00000000E+00
  0.00000000E+00  0.00000000E+00  0.00000000E+00
  0.00000000E+00  0.00000000E+00  0.00000000E+00
  0.00000000E+00  0.00000000E+00  0.00000000E+00
  0.00000000E+00  0.00000000E+00  0.00000000E+00
  0.00000000E+00  0.00000000E+00  0.00000000E+00
  0.00000000E+00  0.00000000E+00  0.00000000E+00
  0.00000000E+00  0.00000000E+00  0.00000000E+00
  0.00000000E+00  0.00000000E+00  0.00000000E+00
  0.00000000E+00  0.00000000E+00  0.00000000E+00
  0.00000000E+00  0.00000000E+00  0.00000000E+00
  0.00000000E+00  0.00000000E+00  0.00000000E+00
  0.00000000E+00  0.00000000E+00  0.00000000E+00
  0.00000000E+00  0.00000000E+00  0.00000000E+00
  0.00000000E+00  0.00000000E+00  0.00000000E+00
  0.00000000E+00  0.00000000E+00  0.00000000E+00
  0.00000000E+00  0.00000000E+00  0.00000000E+00
  0.00000000E+00  0.00000000E+00  0.00000000E+00
  0.00000000E+00  0.00000000E+00  0.00000000E+00
  0.00000000E+00  0.00000000E+00  0.00000000E+00
  0.00000000E+00  0.00000000E+00  0.00000000E+00
  0.00000000E+00  0.00000000E+00  0.00000000E+00
  0.00000000E+00  0.00000000E+00  0.00000000E+00
  0.00000000E+00  0.00000000E+00  0.00000000E+00
  0.00000000E+00  0.00000000E+00  0.00000000E+00
  0.00000000E+00  0.00000000E+00  0.00000000E+00
  0.00000000E+00  0.00000000E+00  0.00000000E+00
  0.00000000E+00  0.00000000E+00  0.00000000E+00
  0.00000000E+00  0.00000000E+00  0.00000000E+00
  0.00000000E+00  0.00000000E+00  0.00000000E+00
  0.00000000E+00  0.00000000E+00  0.00000000E+00
  0.00000000E+00  0.00000000E+00  0.00000000E+00
  0.00000000E+00  0.00000000E+00  0.00000000E+00
  0.00000000E+00  0.00000000E+00  0.00000000E+00
  0.00000000E+00  0.00000000E+00  0.00000000E+00
  0.00000000E+00  0.00000000E+00  0.00000000E+00
  0.00000000E+00  0.00000000E+00  0.00000000E+00
  0.00000000E+00  0.00000000E+00  0.00000000E+00
  0.00000000E+00  0.00000000E+00  0.00000000E+00
  0.00000000E+00  0.00000000E+00  0.00000000E+00
  0.00000000E+00  0.00000000E+00  0.00000000E+00
  0.00000000E+00  0.00000000E+00  0.00000000E+00
  0.00000000E+00  0.00000000E+00  0.00000000E+00
  0.00000000E+00  0.00000000E+00  0.00000000E+00
  0.00000000E+00  0.00000000E+00  0.00000000E+00
  0.00000000E+00  0.00000000E+00  0.00000000E+00
  0.00000000E+00  0.00000000E+00  0.00000000E+00
  0.00000000E+00  0.00000000E+00  0.00000000E+00
  0.00000000E+00  0.00000000E+00  0.00000000E+00
  0.00000000E+00  0.00000000E+00  0.00000000E+00
  0.00000000E+00  0.00000000E+00  0.00000000E+00
  0.00000000E+00  0.00000000E+00  0.00000000E+00
  0.00000000E+00  0.00000000E+00  0.00000000E+00
  0.00000000E+00  0.00000000E+00  0.00000000E+00
  0.00000000E+00  0.00000000E+00  0.00000000E+00
  0.00000000E+00  0.00000000E+00  0.00000000E+00
  0.00000000E+00  0.00000000E+00  0.00000000E+00
  0.00000000E+00  0.00000000E+00  0.00000000E+00
  0.00000000E+00  0.00000000E+00  0.00000000E+00
  0.00000000E+00  0.00000000E+00  0.00000000E+00
  0.00000000E+00  0.00000000E+00  0.00000000E+00
  0.00000000E+00  0.00000000E+00  0.00000000E+00
  0.00000000E+00  0.00000000E+00  0.00000000E+00
  0.00000000E+00  0.00000000E+00  0.00000000E+00
  0.00000000E+00  0.00000000E+00  0.00000000E+00
  0.00000000E+00  0.00000000E+00  0.00000000E+00
  0.00000000E+00  0.00000000E+00  0.00000000E+00
  0.00000000E+00  0.00000000E+00  0.00000000E+00
  0.00000000E+00  0.00000000E+00  0.00000000E+00
  0.00000000E+00  0.00000000E+00  0.00000000E+00
  0.00000000E+00  0.00000000E+00  0.00000000E+00
  0.00000000E+00  0.00000000E+00  0.00000000E+00
  0.00000000E+00  0.00000000E+00  0.00000000E+00
  0.00000000E+00  0.00000000E+00  0.00000000E+00
  0.00000000E+00  0.00000000E+00  0.00000000E+00
  0.00000000E+00  0.00000000E+00  0.00000000E+00
  0.00000000E+00  0.00000000E+00  0.00000000E+00
  0.00000000E+00  0.00000000E+00  0.00000000E+00
  0.00000000E+00  0.00000000E+00  0.00000000E+00
  0.00000000E+00  0.00000000E+00  0.00000000E+00
  0.00000000E+00  0.00000000E+00  0.00000000E+00
  0.00000000E+00  0.00000000E+00  0.00000000E+00
  0.00000000E+00  0.00000000E+00  0.00000000E+00
  0.00000000E+00  0.00000000E+00  0.00000000E+00
  0.00000000E+00  0.00000000E+00  0.00000000E+00
  0.00000000E+00  0.00000000E+00  0.00000000E+00
  0.00000000E+00  0.00000000E+00  0.00000000E+00
  0.00000000E+00  0.00000000E+00  0.00000000E+00
  0.00000000E+00  0.00000000E+00  0.00000000E+00
  0.00000000E+00  0.00000000E+00  0.00000000E+00
