# Supplementary material for: Ultraviolet Quantum Emitters in Hexagonal Boron Nitride from Carbon Clusters
Source: J Phys Chem Lett. 2022 Apr 1;13(14):3150–7. doi: 10.1021/acs.jpclett.2c00665 (PMC9014460; doi:10.1021/acs.jpclett.2c00665)
Supplement: Supplementary file 2 — jz2c00665_si_002.zip [file jz2c00665_si_002.zip › geometryfiles/2layer_3CN/charge/neg/low/BN.CONTCAR]

CNCI                                    
   1.00000000000000     
    17.4720001220999990    0.0000000000000000    0.0000000000000000
    -8.7919998169000007   15.2281903829999994    0.0000000000000000
     0.0000000000000000    0.0000000000000000    6.6289000510999996
   B    N    C 
    98    95     3
Direct
  0.0951583764269116  0.0474875964519716  0.7499999819999985
  0.0476231919264930  0.0952952976719876  0.2500000000000000
  0.2380686274652948  0.0475943967107710  0.7499999819999985
  0.1905723229054352  0.0954070523528411  0.2500000000000000
  0.3808732187711243  0.0476060513067408  0.7499999819999985
  0.3334552889297276  0.0954554588782443  0.2500000000000000
  0.5237296583458453  0.0475002897423223  0.7499999819999985
  0.4762890352269743  0.0953532829791943  0.2500000000000000
  0.6665995120824957  0.0477881544082997  0.7499999819999985
  0.6191465529002685  0.0952735805606287  0.2500000000000000
  0.8094452230679852  0.0474522327654636  0.7499999819999985
  0.7619478831446972  0.0951922121474639  0.2500000000000000
  0.9526202710137716  0.0477834198042673  0.7499999819999985
  0.9047116166484549  0.0952110367116540  0.2500000000000000
  0.0950232370139381  0.1901856967393946  0.7499999819999985
  0.0476584082541933  0.2381275484764722  0.2500000000000000
  0.2379165630263213  0.1901512829074533  0.7499999819999985
  0.1905974510917171  0.2382592410018053  0.2500000000000000
  0.3808805705406837  0.1905373305315917  0.7499999819999985
  0.3335830449751806  0.2385253186827134  0.2500000000000000
  0.5236138817058956  0.1902410846660094  0.7499999819999985
  0.4763316243044635  0.2384209328778654  0.2500000000000000
  0.6665826208602282  0.1901046350564117  0.7499999819999985
  0.6191033860528982  0.2381882024100487  0.2500000000000000
  0.8094381328433544  0.1903366509940574  0.7499999819999985
  0.7619457997339374  0.2381128172360928  0.2500000000000000
  0.9523592319205826  0.1903439067692475  0.7499999819999985
  0.9047895368978729  0.2381095825318381  0.2500000000000000
  0.0952988074682897  0.3333342114678975  0.7499999819999985
  0.0476825643377141  0.3809594136592542  0.2500000000000000
  0.2366345606618582  0.3319989041590287  0.7499999819999985
  0.1906058851616631  0.3810503224845387  0.2500000000000000
  0.3801274082238197  0.3321883366263960  0.7499999819999985
  0.3335274049496887  0.3811191073508680  0.2500000000000000
  0.5230111485655468  0.3326981575655560  0.7499999819999985
  0.4765771315297849  0.3816826139317634  0.2500000000000000
  0.6669700543061474  0.3315169774305026  0.7499999819999985
  0.6189670652510965  0.3810809521400854  0.2500000000000000
  0.8095353906625797  0.3332396295833426  0.7499999819999985
  0.7619215779745022  0.3810404956701869  0.2500000000000000
  0.9523841009159182  0.3332918936007212  0.7499999819999985
  0.9047962695977367  0.3809722324543097  0.2500000000000000
  0.0950790617817477  0.4762168129566332  0.7499999819999985
  0.0476523809524769  0.5237858960648015  0.2500000000000000
  0.2367660412919505  0.4760718348904778  0.7499999819999985
  0.1906234390256826  0.5237581777400232  0.2500000000000000
  0.3741201084920288  0.4724825980522419  0.7499999819999985
  0.3334957569334793  0.5237373986808159  0.2500000000000000
  0.5203973825628749  0.4725820229048782  0.7499999819999985
  0.4764133240816804  0.5236534942382093  0.2500000000000000
  0.6695869548366326  0.4728133395186893  0.7499999819999985
  0.6188317502554401  0.5240457405518580  0.2500000000000000
  0.8111759995070957  0.4759566928198659  0.7499999819999985
  0.7618716825488956  0.5239502363457313  0.2500000000000000
  0.9526623114279282  0.4762040905156864  0.7499999819999985
  0.9046996288022332  0.5238098637979148  0.2500000000000000
  0.0952268973246240  0.6190725265175082  0.7499999819999985
  0.0475900039238078  0.6666603153438855  0.2500000000000000
  0.2376677183682230  0.6190155057743973  0.7499999819999985
  0.1905646058284536  0.6666259487950017  0.2500000000000000
  0.3791113096357451  0.6186522746549717  0.7499999819999985
  0.3335284690183565  0.6665891945939748  0.2500000000000000
  0.5240256721601350  0.6210695698707113  0.7499999819999985
  0.4764450723705098  0.6667134184053372  0.2500000000000000
  0.6696239987474346  0.6235891924539499  0.7499999819999985
  0.6194093243257272  0.6668437682090114  0.2500000000000000
  0.8110938017343208  0.6194034129433328  0.7499999819999985
  0.7617330450261945  0.6667023319910560  0.2500000000000000
  0.9527108894158354  0.6191118829424765  0.7499999819999985
  0.9045727163775786  0.6666431120825694  0.2500000000000000
  0.0952098090258032  0.7619268885822673  0.7499999819999985
  0.0475026479730788  0.8095268813132294  0.2500000000000000
  0.2380713996584998  0.7619095144633801  0.7499999819999985
  0.1905050317225098  0.8095374339207735  0.2500000000000000
  0.3810376356512483  0.7620149473327449  0.7499999819999985
  0.3334685000338729  0.8095058350086513  0.2500000000000000
  0.5244152386469210  0.7633060133013648  0.7499999819999985
  0.4764267424886983  0.8094514598333126  0.2500000000000000
  0.6677524012431020  0.7638303984232522  0.7499999819999985
  0.6193216732390986  0.8093228691134622  0.2500000000000000
  0.8110919412259494  0.7637950248189210  0.7499999819999985
  0.7615886096443212  0.8093372639888642  0.2500000000000000
  0.9524427096897590  0.7621375022965612  0.7499999819999985
  0.9044459087323389  0.8094146042901270  0.2500000000000000
  0.0951906459634857  0.9047319054515143  0.7499999819999985
  0.0475249464653763  0.9524067750659844  0.2500000000000000
  0.2380691391371696  0.9047559116924410  0.7499999819999985
  0.1904787766309255  0.9524543436634481  0.2500000000000000
  0.3809449934938767  0.9047368891725607  0.7499999819999985
  0.3334175947335595  0.9524437182409677  0.2500000000000000
  0.5237745469799944  0.9048229547635048  0.7499999819999985
  0.4763456295371335  0.9523999694107931  0.2500000000000000
  0.6667590442692368  0.9060352725109645  0.7499999819999985
  0.6191861641912241  0.9522977356798957  0.2500000000000000
  0.8106630848433897  0.9059556350916409  0.7499999819999985
  0.7618676835157404  0.9522445486736294  0.2500000000000000
  0.9525161454489741  0.9048237952446110  0.7499999819999985
  0.9046242244904855  0.9523134862211127  0.2500000000000000
  0.0952352233581422  0.0476224034404338  0.2500000000000000
  0.0477887716739239  0.0953615417607377  0.7499999819999985
  0.2380398928142586  0.0475401609787091  0.2500000000000000
  0.1903732343897321  0.0950411883081992  0.7499999819999985
  0.3808973777642395  0.0475410561038149  0.2500000000000000
  0.3333027973699190  0.0951158680395661  0.7499999819999985
  0.5237791403267348  0.0476200282527195  0.2500000000000000
  0.4761887648056560  0.0951211576042244  0.7499999819999985
  0.6666420396107374  0.0476679067893176  0.2500000000000000
  0.6190750255901546  0.0953718741102056  0.7499999819999985
  0.8095391225195935  0.0477328719615576  0.2500000000000000
  0.7620263095057845  0.0955350018605252  0.7499999819999985
  0.9523935204296333  0.0476853182664285  0.2500000000000000
  0.9049953630988740  0.0955127570415113  0.7499999819999985
  0.0951507745369474  0.1904415474817564  0.2500000000000000
  0.0476682838763061  0.2381753441557926  0.7499999819999985
  0.2380060108699740  0.1904338881454688  0.2500000000000000
  0.1896881453872790  0.2372651673052646  0.7499999819999985
  0.3808828626242104  0.1903755297574092  0.2500000000000000
  0.3324193370050772  0.2370371309678920  0.7499999819999985
  0.5238010135272617  0.1903972826777896  0.2500000000000000
  0.4761502894814545  0.2373331015782278  0.7499999819999985
  0.6666650045435183  0.1904360885833658  0.2500000000000000
  0.6191180956211167  0.2371582511525503  0.7499999819999985
  0.8094970954125500  0.1904966805604254  0.2500000000000000
  0.7619854885928503  0.2381711438916559  0.7499999819999985
  0.9523362798982513  0.1904981022418355  0.2500000000000000
  0.9048459831346455  0.2382128707430286  0.7499999819999985
  0.0951148866533690  0.3332502093267635  0.2500000000000000
  0.0476168355873749  0.3810220406102493  0.7499999819999985
  0.2379264959170082  0.3332511179840459  0.2500000000000000
  0.1899704107973808  0.3807760163433293  0.7499999819999985
  0.3807956253974247  0.3332845728150487  0.2500000000000000
  0.3302509674886405  0.3784342799528640  0.7499999819999985
  0.5238404324279844  0.3332100324572846  0.2500000000000000
  0.4736918342494938  0.3768363706490967  0.7499999819999985
  0.6666852356962271  0.3332352225003154  0.2500000000000000
  0.6196581232867362  0.3779146849436715  0.7499999819999985
  0.8095051548366582  0.3332752120664547  0.2500000000000000
  0.7623990367169493  0.3806905978824318  0.7499999819999985
  0.9523147992813051  0.3332835101600398  0.2500000000000000
  0.9048757790320869  0.3810187449184406  0.7499999819999985
  0.0951374391455782  0.4760905708658154  0.2500000000000000
  0.0477116383664648  0.5239189159380799  0.7499999819999985
  0.2378486887398713  0.4760518622363040  0.2500000000000000
  0.1896699056811717  0.5239421156971430  0.7499999819999985
  0.3806479794488289  0.4760382430175567  0.2500000000000000
  0.3300990307338305  0.5232525234308162  0.7499999819999985
  0.5238024950713029  0.4759815776958046  0.2500000000000000
  0.6667120083782507  0.4762143837480629  0.2500000000000000
  0.8095802143387274  0.4760797687426929  0.2500000000000000
  0.7652873010429820  0.5235037289578972  0.7499999819999985
  0.9523405838216498  0.4760992830000069  0.2500000000000000
  0.9059059946368130  0.5239319754220295  0.7499999819999985
  0.0951761964780503  0.6189609094788946  0.2500000000000000
  0.0478825461475236  0.6667772295250157  0.7499999819999985
  0.2379842772696848  0.6189412607964131  0.2500000000000000
  0.1903441115493390  0.6667978587674546  0.7499999819999985
  0.3808127028258682  0.6188869213182805  0.2500000000000000
  0.3322583654053636  0.6668448550816957  0.7499999819999985
  0.5236849411576631  0.6187786406819332  0.2500000000000000
  0.4744335364812015  0.6674755781021910  0.7499999819999985
  0.6668232992101728  0.6188416587363474  0.2500000000000000
  0.8095417238058877  0.6189302474373176  0.2500000000000000
  0.7662968462008518  0.6689800854049521  0.7499999819999985
  0.9523586157954338  0.6189526216136343  0.2500000000000000
  0.9061704039745370  0.6669360427753822  0.7499999819999985
  0.0952033012673858  0.7618374407544333  0.2500000000000000
  0.0478978495577077  0.8096221342980852  0.7499999819999985
  0.2380187956377825  0.7618164745387300  0.2500000000000000
  0.1905486279682428  0.8095958797429217  0.7499999819999985
  0.3808172660606117  0.7618054298222423  0.2500000000000000
  0.3332439411524899  0.8096193098740945  0.7499999819999985
  0.5236568187704902  0.7618871249650517  0.2500000000000000
  0.4758444236805781  0.8102668425685228  0.7499999819999985
  0.6668332917590456  0.7621845184994775  0.2500000000000000
  0.6194327662395974  0.8124256247992122  0.7499999819999985
  0.8096074989487421  0.7618719702121008  0.2500000000000000
  0.7646634417520418  0.8123639269115817  0.7499999819999985
  0.9523828108697562  0.7618096273611653  0.2500000000000000
  0.9063078280945791  0.8105481492041146  0.7499999819999985
  0.0952118921557959  0.9047204653091960  0.2500000000000000
  0.0479393827595728  0.9525274082619829  0.7499999819999985
  0.2380316511742565  0.9046851910793020  0.2500000000000000
  0.1905724486971156  0.9523802521534221  0.7499999819999985
  0.3808800038141394  0.9047098256239577  0.2500000000000000
  0.3333371843640007  0.9523954061016227  0.7499999819999985
  0.5237323245793619  0.9047916312169304  0.2500000000000000
  0.4761110179114390  0.9525321953099004  0.7499999819999985
  0.6666741551032906  0.9048858932899083  0.2500000000000000
  0.6189480987225622  0.9536425019544628  0.7499999819999985
  0.8096057227068695  0.9048778660385505  0.2500000000000000
  0.7625389068389622  0.9535860495123775  0.7499999819999985
  0.9524420040745903  0.9047797931193055  0.2500000000000000
  0.9061974995902925  0.9536227185141285  0.7499999819999985
  0.4717867179922965  0.5212170064045842  0.7499999819999985
  0.6191949345020976  0.5226788794692810  0.7499999819999985
  0.6212673772938174  0.6713040975238216  0.7499999819999985
 
  0.00000000E+00  0.00000000E+00  0.00000000E+00
  0.00000000E+00  0.00000000E+00  0.00000000E+00
  0.00000000E+00  0.00000000E+00  0.00000000E+00
  0.00000000E+00  0.00000000E+00  0.00000000E+00
  0.00000000E+00  0.00000000E+00  0.00000000E+00
  0.00000000E+00  0.00000000E+00  0.00000000E+00
  0.00000000E+00  0.00000000E+00  0.00000000E+00
  0.00000000E+00  0.00000000E+00  0.00000000E+00
  0.00000000E+00  0.00000000E+00  0.00000000E+00
  0.00000000E+00  0.00000000E+00  0.00000000E+00
  0.00000000E+00  0.00000000E+00  0.00000000E+00
  0.00000000E+00  0.00000000E+00  0.00000000E+00
  0.00000000E+00  0.00000000E+00  0.00000000E+00
  0.00000000E+00  0.00000000E+00  0.00000000E+00
  0.00000000E+00  0.00000000E+00  0.00000000E+00
  0.00000000E+00  0.00000000E+00  0.00000000E+00
  0.00000000E+00  0.00000000E+00  0.00000000E+00
  0.00000000E+00  0.00000000E+00  0.00000000E+00
  0.00000000E+00  0.00000000E+00  0.00000000E+00
  0.00000000E+00  0.00000000E+00  0.00000000E+00
  0.00000000E+00  0.00000000E+00  0.00000000E+00
  0.00000000E+00  0.00000000E+00  0.00000000E+00
  0.00000000E+00  0.00000000E+00  0.00000000E+00
  0.00000000E+00  0.00000000E+00  0.00000000E+00
  0.00000000E+00  0.00000000E+00  0.00000000E+00
  0.00000000E+00  0.00000000E+00  0.00000000E+00
  0.00000000E+00  0.00000000E+00  0.00000000E+00
  0.00000000E+00  0.00000000E+00  0.00000000E+00
  0.00000000E+00  0.00000000E+00  0.00000000E+00
  0.00000000E+00  0.00000000E+00  0.00000000E+00
  0.00000000E+00  0.00000000E+00  0.00000000E+00
  0.00000000E+00  0.00000000E+00  0.00000000E+00
  0.00000000E+00  0.00000000E+00  0.00000000E+00
  0.00000000E+00  0.00000000E+00  0.00000000E+00
  0.00000000E+00  0.00000000E+00  0.00000000E+00
  0.00000000E+00  0.00000000E+00  0.00000000E+00
  0.00000000E+00  0.00000000E+00  0.00000000E+00
  0.00000000E+00  0.00000000E+00  0.00000000E+00
  0.00000000E+00  0.00000000E+00  0.00000000E+00
  0.00000000E+00  0.00000000E+00  0.00000000E+00
  0.00000000E+00  0.00000000E+00  0.00000000E+00
  0.00000000E+00  0.00000000E+00  0.00000000E+00
  0.00000000E+00  0.00000000E+00  0.00000000E+00
  0.00000000E+00  0.00000000E+00  0.00000000E+00
  0.00000000E+00  0.00000000E+00  0.00000000E+00
  0.00000000E+00  0.00000000E+00  0.00000000E+00
  0.00000000E+00  0.00000000E+00  0.00000000E+00
  0.00000000E+00  0.00000000E+00  0.00000000E+00
  0.00000000E+00  0.00000000E+00  0.00000000E+00
  0.00000000E+00  0.00000000E+00  0.00000000E+00
  0.00000000E+00  0.00000000E+00  0.00000000E+00
  0.00000000E+00  0.00000000E+00  0.00000000E+00
  0.00000000E+00  0.00000000E+00  0.00000000E+00
  0.00000000E+00  0.00000000E+00  0.00000000E+00
  0.00000000E+00  0.00000000E+00  0.00000000E+00
  0.00000000E+00  0.00000000E+00  0.00000000E+00
  0.00000000E+00  0.00000000E+00  0.00000000E+00
  0.00000000E+00  0.00000000E+00  0.00000000E+00
  0.00000000E+00  0.00000000E+00  0.00000000E+00
  0.00000000E+00  0.00000000E+00  0.00000000E+00
  0.00000000E+00  0.00000000E+00  0.00000000E+00
  0.00000000E+00  0.00000000E+00  0.00000000E+00
  0.00000000E+00  0.00000000E+00  0.00000000E+00
  0.00000000E+00  0.00000000E+00  0.00000000E+00
  0.00000000E+00  0.00000000E+00  0.00000000E+00
  0.00000000E+00  0.00000000E+00  0.00000000E+00
  0.00000000E+00  0.00000000E+00  0.00000000E+00
  0.00000000E+00  0.00000000E+00  0.00000000E+00
  0.00000000E+00  0.00000000E+00  0.00000000E+00
  0.00000000E+00  0.00000000E+00  0.00000000E+00
  0.00000000E+00  0.00000000E+00  0.00000000E+00
  0.00000000E+00  0.00000000E+00  0.00000000E+00
  0.00000000E+00  0.00000000E+00  0.00000000E+00
  0.00000000E+00  0.00000000E+00  0.00000000E+00
  0.00000000E+00  0.00000000E+00  0.00000000E+00
  0.00000000E+00  0.00000000E+00  0.00000000E+00
  0.00000000E+00  0.00000000E+00  0.00000000E+00
  0.00000000E+00  0.00000000E+00  0.00000000E+00
  0.00000000E+00  0.00000000E+00  0.00000000E+00
  0.00000000E+00  0.00000000E+00  0.00000000E+00
  0.00000000E+00  0.00000000E+00  0.00000000E+00
  0.00000000E+00  0.00000000E+00  0.00000000E+00
  0.00000000E+00  0.00000000E+00  0.00000000E+00
  0.00000000E+00  0.00000000E+00  0.00000000E+00
  0.00000000E+00  0.00000000E+00  0.00000000E+00
  0.00000000E+00  0.00000000E+00  0.00000000E+00
  0.00000000E+00  0.00000000E+00  0.00000000E+00
  0.00000000E+00  0.00000000E+00  0.00000000E+00
  0.00000000E+00  0.00000000E+00  0.00000000E+00
  0.00000000E+00  0.00000000E+00  0.00000000E+00
  0.00000000E+00  0.00000000E+00  0.00000000E+00
  0.00000000E+00  0.00000000E+00  0.00000000E+00
  0.00000000E+00  0.00000000E+00  0.00000000E+00
  0.00000000E+00  0.00000000E+00  0.00000000E+00
  0.00000000E+00  0.00000000E+00  0.00000000E+00
  0.00000000E+00  0.00000000E+00  0.00000000E+00
  0.00000000E+00  0.00000000E+00  0.00000000E+00
  0.00000000E+00  0.00000000E+00  0.00000000E+00
  0.00000000E+00  0.00000000E+00  0.00000000E+00
  0.00000000E+00  0.00000000E+00  0.00000000E+00
  0.00000000E+00  0.00000000E+00  0.00000000E+00
  0.00000000E+00  0.00000000E+00  0.00000000E+00
  0.00000000E+00  0.00000000E+00  0.00000000E+00
  0.00000000E+00  0.00000000E+00  0.00000000E+00
  0.00000000E+00  0.00000000E+00  0.00000000E+00
  0.00000000E+00  0.00000000E+00  0.00000000E+00
  0.00000000E+00  0.00000000E+00  0.00000000E+00
  0.00000000E+00  0.00000000E+00  0.00000000E+00
  0.00000000E+00  0.00000000E+00  0.00000000E+00
  0.00000000E+00  0.00000000E+00  0.00000000E+00
  0.00000000E+00  0.00000000E+00  0.00000000E+00
  0.00000000E+00  0.00000000E+00  0.00000000E+00
  0.00000000E+00  0.00000000E+00  0.00000000E+00
  0.00000000E+00  0.00000000E+00  0.00000000E+00
  0.00000000E+00  0.00000000E+00  0.00000000E+00
  0.00000000E+00  0.00000000E+00  0.00000000E+00
  0.00000000E+00  0.00000000E+00  0.00000000E+00
  0.00000000E+00  0.00000000E+00  0.00000000E+00
  0.00000000E+00  0.00000000E+00  0.00000000E+00
  0.00000000E+00  0.00000000E+00  0.00000000E+00
  0.00000000E+00  0.00000000E+00  0.00000000E+00
  0.00000000E+00  0.00000000E+00  0.00000000E+00
  0.00000000E+00  0.00000000E+00  0.00000000E+00
  0.00000000E+00  0.00000000E+00  0.00000000E+00
  0.00000000E+00  0.00000000E+00  0.00000000E+00
  0.00000000E+00  0.00000000E+00  0.00000000E+00
  0.00000000E+00  0.00000000E+00  0.00000000E+00
  0.00000000E+00  0.00000000E+00  0.00000000E+00
  0.00000000E+00  0.00000000E+00  0.00000000E+00
  0.00000000E+00  0.00000000E+00  0.00000000E+00
  0.00000000E+00  0.00000000E+00  0.00000000E+00
  0.00000000E+00  0.00000000E+00  0.00000000E+00
  0.00000000E+00  0.00000000E+00  0.00000000E+00
  0.00000000E+00  0.00000000E+00  0.00000000E+00
  0.00000000E+00  0.00000000E+00  0.00000000E+00
  0.00000000E+00  0.00000000E+00  0.00000000E+00
  0.00000000E+00  0.00000000E+00  0.00000000E+00
  0.00000000E+00  0.00000000E+00  0.00000000E+00
  0.00000000E+00  0.00000000E+00  0.00000000E+00
  0.00000000E+00  0.00000000E+00  0.00000000E+00
  0.00000000E+00  0.00000000E+00  0.00000000E+00
  0.00000000E+00  0.00000000E+00  0.00000000E+00
  0.00000000E+00  0.00000000E+00  0.00000000E+00
  0.00000000E+00  0.00000000E+00  0.00000000E+00
  0.00000000E+00  0.00000000E+00  0.00000000E+00
  0.00000000E+00  0.00000000E+00  0.00000000E+00
  0.00000000E+00  0.00000000E+00  0.00000000E+00
  0.00000000E+00  0.00000000E+00  0.00000000E+00
  0.00000000E+00  0.00000000E+00  0.00000000E+00
  0.00000000E+00  0.00000000E+00  0.00000000E+00
  0.00000000E+00  0.00000000E+00  0.00000000E+00
  0.00000000E+00  0.00000000E+00  0.00000000E+00
  0.00000000E+00  0.00000000E+00  0.00000000E+00
  0.00000000E+00  0.00000000E+00  0.00000000E+00
  0.00000000E+00  0.00000000E+00  0.00000000E+00
  0.00000000E+00  0.00000000E+00  0.00000000E+00
  0.00000000E+00  0.00000000E+00  0.00000000E+00
  0.00000000E+00  0.00000000E+00  0.00000000E+00
  0.00000000E+00  0.00000000E+00  0.00000000E+00
  0.00000000E+00  0.00000000E+00  0.00000000E+00
  0.00000000E+00  0.00000000E+00  0.00000000E+00
  0.00000000E+00  0.00000000E+00  0.00000000E+00
  0.00000000E+00  0.00000000E+00  0.00000000E+00
  0.00000000E+00  0.00000000E+00  0.00000000E+00
  0.00000000E+00  0.00000000E+00  0.00000000E+00
  0.00000000E+00  0.00000000E+00  0.00000000E+00
  0.00000000E+00  0.00000000E+00  0.00000000E+00
  0.00000000E+00  0.00000000E+00  0.00000000E+00
  0.00000000E+00  0.00000000E+00  0.00000000E+00
  0.00000000E+00  0.00000000E+00  0.00000000E+00
  0.00000000E+00  0.00000000E+00  0.00000000E+00
  0.00000000E+00  0.00000000E+00  0.00000000E+00
  0.00000000E+00  0.00000000E+00  0.00000000E+00
  0.00000000E+00  0.00000000E+00  0.00000000E+00
  0.00000000E+00  0.00000000E+00  0.00000000E+00
  0.00000000E+00  0.00000000E+00  0.00000000E+00
  0.00000000E+00  0.00000000E+00  0.00000000E+00
  0.00000000E+00  0.00000000E+00  0.00000000E+00
  0.00000000E+00  0.00000000E+00  0.00000000E+00
  0.00000000E+00  0.00000000E+00  0.00000000E+00
  0.00000000E+00  0.00000000E+00  0.00000000E+00
  0.00000000E+00  0.00000000E+00  0.00000000E+00
  0.00000000E+00  0.00000000E+00  0.00000000E+00
  0.00000000E+00  0.00000000E+00  0.00000000E+00
  0.00000000E+00  0.00000000E+00  0.00000000E+00
  0.00000000E+00  0.00000000E+00  0.00000000E+00
  0.00000000E+00  0.00000000E+00  0.00000000E+00
  0.00000000E+00  0.00000000E+00  0.00000000E+00
  0.00000000E+00  0.00000000E+00  0.00000000E+00
  0.00000000E+00  0.00000000E+00  0.00000000E+00
  0.00000000E+00  0.00000000E+00  0.00000000E+00
  0.00000000E+00  0.00000000E+00  0.00000000E+00
  0.00000000E+00  0.00000000E+00  0.00000000E+00
  0.00000000E+00  0.00000000E+00  0.00000000E+00
  0.00000000E+00  0.00000000E+00  0.00000000E+00
  0.00000000E+00  0.00000000E+00  0.00000000E+00
