# Supplementary material for: Ultraviolet Quantum Emitters in Hexagonal Boron Nitride from Carbon Clusters
Source: J Phys Chem Lett. 2022 Apr 1;13(14):3150–7. doi: 10.1021/acs.jpclett.2c00665 (PMC9014460; doi:10.1021/acs.jpclett.2c00665)
Supplement: Supplementary file 2 — jz2c00665_si_002.zip [file jz2c00665_si_002.zip › geometryfiles/2layer_3CNBN/charge/2neg/BN.CONTCAR]

CNCI                                    
   1.00000000000000     
    17.4720001220999990    0.0000000000000000    0.0000000000000000
    -8.7919998169000007   15.2281903829999994    0.0000000000000000
     0.0000000000000000    0.0000000000000000    6.6289000510999996
   B    N    C 
    97    96     3
Direct
  0.0925705683560874  0.0417943726167090  0.7499999819999985
  0.0501548226650002  0.1010477110251976  0.2500000000000000
  0.2356429318938397  0.0419751414411227  0.7499999819999985
  0.1931570908412399  0.1011246568446066  0.2500000000000000
  0.3782244876514783  0.0418810247560898  0.7499999819999985
  0.3362081393305489  0.1014052924611168  0.2500000000000000
  0.5211161927090917  0.0418385913686433  0.7499999819999985
  0.4789217021827953  0.1011796250590188  0.2500000000000000
  0.6641461482815449  0.0419580142342103  0.7499999819999985
  0.6217015078088547  0.1008505657214001  0.2500000000000000
  0.8068842597601222  0.0416921241113505  0.7499999819999985
  0.7646831348134574  0.1010059968535698  0.2500000000000000
  0.9496303907726928  0.0416794326077423  0.7499999819999985
  0.9074611706395177  0.1012137543424950  0.2500000000000000
  0.0921498982899758  0.1843751820825291  0.7499999819999985
  0.0502762782983590  0.2440584443696378  0.2500000000000000
  0.2355084124633814  0.1847110394357083  0.7499999819999985
  0.1930818487463990  0.2438685504545293  0.2500000000000000
  0.3786677440571636  0.1853837528519838  0.7499999819999985
  0.3361601337354852  0.2441676733455241  0.2500000000000000
  0.5211361921570196  0.1845156046900143  0.7499999819999985
  0.4789554930271190  0.2441368959767113  0.2500000000000000
  0.6642296163547295  0.1847648073972100  0.7499999819999985
  0.6216376324324056  0.2437538982875019  0.2500000000000000
  0.8070120511709321  0.1845962831620985  0.7499999819999985
  0.7646058055057602  0.2437407652369946  0.2500000000000000
  0.9495187146195221  0.1844097865906857  0.7499999819999985
  0.9075904417081240  0.2440673021597815  0.2500000000000000
  0.0920304468887892  0.3274431231351577  0.7499999819999985
  0.0504113442172768  0.3869938166198376  0.2500000000000000
  0.2339091611440005  0.3269830687015794  0.7499999819999985
  0.1930914953463133  0.3866910975194902  0.2500000000000000
  0.3775017625217250  0.3284487765841983  0.7499999819999985
  0.3360597102653620  0.3866231450281813  0.2500000000000000
  0.5227378832639885  0.3277515149645397  0.7499999819999985
  0.4788373568313317  0.3867135401346522  0.2500000000000000
  0.6650696468499758  0.3276096791544391  0.7499999819999985
  0.6213898476941598  0.3864813151668529  0.2500000000000000
  0.8074036974272184  0.3276406294691538  0.7499999819999985
  0.7644054895218136  0.3864616262305590  0.2500000000000000
  0.9496653783828126  0.3273268451861210  0.7499999819999985
  0.9075394904049642  0.3867976986160607  0.2500000000000000
  0.0923336485434996  0.4702990466341517  0.7499999819999985
  0.0504552579931002  0.5298390972134112  0.2500000000000000
  0.2353207707247245  0.4706876210453734  0.7499999819999985
  0.1931943878409933  0.5296458735090607  0.2500000000000000
  0.3774788679394194  0.4690428780743380  0.7499999819999985
  0.3359594409343919  0.5291837629402651  0.2500000000000000
  0.4787193618584121  0.5291579043449726  0.2500000000000000
  0.6633486054181966  0.4697294240027194  0.7499999819999985
  0.6211550560482957  0.5291819180722547  0.2500000000000000
  0.8068633259826244  0.4706413792352273  0.7499999819999985
  0.7641283754588273  0.5292291316480205  0.2500000000000000
  0.9497300112392882  0.4704029356895876  0.7499999819999985
  0.9073408723362033  0.5294439165402562  0.2500000000000000
  0.0925132464672094  0.6131322342750554  0.7499999819999985
  0.0503647791098580  0.6725354822619348  0.2500000000000000
  0.2353886107734467  0.6132724525351242  0.7499999819999985
  0.1933137458735598  0.6726863319280195  0.2500000000000000
  0.3786312533001371  0.6132072456752194  0.7499999819999985
  0.3359849743221672  0.6722454376334388  0.2500000000000000
  0.5228045666002307  0.6148210886329082  0.7499999819999985
  0.4787527960310913  0.6719694516667860  0.2500000000000000
  0.6632478003338917  0.6132739219025227  0.7499999819999985
  0.6213527138951880  0.6721123744013047  0.2500000000000000
  0.8066803682428417  0.6132673966730660  0.7499999819999985
  0.7641149925381047  0.6721593170065767  0.2500000000000000
  0.9497988422712942  0.6133777433928191  0.7499999819999985
  0.9071387644058159  0.6721836086234763  0.2500000000000000
  0.0925981151065878  0.7560758022305306  0.7499999819999985
  0.0502218516747117  0.8152410738018541  0.2500000000000000
  0.2352715585743664  0.7559586171905662  0.7499999819999985
  0.1933181281715612  0.8155756381873792  0.2500000000000000
  0.3781873179358155  0.7561332287318757  0.7499999819999985
  0.3360680768833138  0.8154213434360374  0.2500000000000000
  0.5212155648305041  0.7565319570789584  0.7499999819999985
  0.4787765615225817  0.8150258508355974  0.2500000000000000
  0.6649697600005807  0.7571270096277694  0.7499999819999985
  0.6216092858355372  0.8150363642288571  0.2500000000000000
  0.8066536789737091  0.7558370764254021  0.7499999819999985
  0.7643652054241830  0.8152083316304661  0.2500000000000000
  0.9497457306016334  0.7561603594328228  0.7499999819999985
  0.9071339296926914  0.8151315755107419  0.2500000000000000
  0.0927070855074403  0.8990307482103461  0.7499999819999985
  0.0501410814619201  0.9580806548498263  0.2500000000000000
  0.2353901742768451  0.8988782360683560  0.7499999819999985
  0.1932848160402949  0.9583630700765977  0.2500000000000000
  0.3781120568851238  0.8989181724486197  0.7499999819999985
  0.3361646951434401  0.9584753980669964  0.2500000000000000
  0.5211628956197221  0.8992388606999483  0.7499999819999985
  0.4788557427822845  0.9581256750228384  0.2500000000000000
  0.6641624704115419  0.8991681612396480  0.7499999819999985
  0.6216994164363105  0.9579430645877083  0.2500000000000000
  0.8071753745222477  0.8991532434079733  0.7499999819999985
  0.7645742612396620  0.9581725240337746  0.2500000000000000
  0.9496655067050142  0.8988607977194962  0.7499999819999985
  0.9072846954502858  0.9581891621671468  0.2500000000000000
  0.0975905108772269  0.0531241445362232  0.2500000000000000
  0.0447981743121296  0.0893100543448041  0.7499999819999985
  0.2406464837708805  0.0533147098535076  0.2500000000000000
  0.1876693204478786  0.0892219521419915  0.7499999819999985
  0.3835265344574597  0.0533167018710158  0.2500000000000000
  0.3308651112066273  0.0896392685784353  0.7499999819999985
  0.5263352129971860  0.0531414972226691  0.2500000000000000
  0.4736953891325978  0.0893318892844654  0.7499999819999985
  0.6692240928050895  0.0530921090961379  0.2500000000000000
  0.6166530188308267  0.0895968626049755  0.7499999819999985
  0.8120082265029910  0.0531421758475600  0.2500000000000000
  0.7594980052968051  0.0895876213659296  0.7499999819999985
  0.9547076745022600  0.0531264086444316  0.2500000000000000
  0.9021722077737726  0.0894921957708786  0.7499999819999985
  0.0975128399982797  0.1959707118210255  0.2500000000000000
  0.0446644786643628  0.2322892051542275  0.7499999819999985
  0.2404603930298785  0.1960024218119977  0.2500000000000000
  0.1868752266693696  0.2316618329863558  0.7499999819999985
  0.3834947173011768  0.1961203006858472  0.2500000000000000
  0.3301134498023213  0.2319897668658622  0.7499999819999985
  0.5263553864245097  0.1959684940156586  0.2500000000000000
  0.4741526010113633  0.2318340657296142  0.7499999819999985
  0.6692268613540584  0.1958884359274593  0.2500000000000000
  0.6170015282089524  0.2323066263197673  0.7499999819999985
  0.8121134288776095  0.1960175228940315  0.2500000000000000
  0.7597032782674144  0.2324548096979984  0.7499999819999985
  0.9547979386698942  0.1960524668677578  0.2500000000000000
  0.9022086666908055  0.2323349222752076  0.7499999819999985
  0.0975515292158479  0.3389002529910388  0.2500000000000000
  0.0447043193942986  0.3753281639087971  0.7499999819999985
  0.2403557916690184  0.3387764870420605  0.2500000000000000
  0.1868111488256222  0.3752995753033397  0.7499999819999985
  0.3832538254786106  0.3387706084163343  0.2500000000000000
  0.3275992336645326  0.3738747580022123  0.7499999819999985
  0.5264153996205343  0.3387256676421122  0.2500000000000000
  0.6691887755456534  0.3386869112330559  0.2500000000000000
  0.6186086277165509  0.3752177738618785  0.7499999819999985
  0.8121050707376318  0.3388311290097465  0.2500000000000000
  0.7604060628366919  0.3755321536316277  0.7499999819999985
  0.9549140037740400  0.3389866394971409  0.2500000000000000
  0.9025298185374926  0.3753651504323353  0.7499999819999985
  0.0976981653546721  0.4818931222701427  0.2500000000000000
  0.0449647422651883  0.5182620996229981  0.7499999819999985
  0.2403583472407980  0.4816659860377135  0.2500000000000000
  0.1874975485129400  0.5183964920487212  0.7499999819999985
  0.3831381152352396  0.4815707709682321  0.2500000000000000
  0.3300717521973137  0.5182652595828264  0.7499999819999985
  0.5263048316166203  0.4815850245119890  0.2500000000000000
  0.6690538527943493  0.4815202386419715  0.2500000000000000
  0.6155250191283390  0.5177420842635001  0.7499999819999985
  0.8119949211724703  0.4816295125671942  0.2500000000000000
  0.7593242503255014  0.5183993897487783  0.7499999819999985
  0.9549631201701583  0.4818624441456039  0.2500000000000000
  0.9023499791669044  0.5183580317078781  0.7499999819999985
  0.0978334903092381  0.6248285871375291  0.2500000000000000
  0.0451363634698017  0.6611148514836256  0.7499999819999985
  0.2405340734783654  0.6246864080148617  0.2500000000000000
  0.1878423134089763  0.6611644064469862  0.7499999819999985
  0.3833069731750268  0.6245099330058824  0.2500000000000000
  0.3307607822776970  0.6613013223341682  0.7499999819999985
  0.5262574660911690  0.6245835404635662  0.2500000000000000
  0.4741423164651640  0.6624211762093890  0.7499999819999985
  0.6689961729153466  0.6244403998500063  0.2500000000000000
  0.6185743623062404  0.6633982832629776  0.7499999819999985
  0.8118513550928335  0.6244340331185562  0.2500000000000000
  0.7592417508029671  0.6608495610017350  0.7499999819999985
  0.9549005849354321  0.6246412239709918  0.2500000000000000
  0.9023132603139530  0.6611324852603594  0.7499999819999985
  0.0978218489777407  0.7676305347409456  0.2500000000000000
  0.0451533571722458  0.8039101766061372  0.7499999819999985
  0.2406528668840897  0.7676655021823497  0.2500000000000000
  0.1879038949146208  0.8039164317406724  0.7499999819999985
  0.3833994621345880  0.7674823267639812  0.2500000000000000
  0.3306726245494514  0.8040335704092629  0.7499999819999985
  0.5262542436673530  0.7673811689293943  0.2500000000000000
  0.4736969615276237  0.8044973508824040  0.7499999819999985
  0.6690866841421563  0.7673802341131589  0.2500000000000000
  0.6169678664190764  0.8046618886355510  0.7499999819999985
  0.8118393331248727  0.7673221414913165  0.2500000000000000
  0.7602909389968833  0.8046772623451814  0.7499999819999985
  0.9547865036778396  0.7674152880646644  0.2500000000000000
  0.9022676962986305  0.8038383456276766  0.7499999819999985
  0.0977462181001188  0.9103748446088250  0.2500000000000000
  0.0450449979354207  0.9465973755022002  0.7499999819999985
  0.2407064207341132  0.9105363586084075  0.2500000000000000
  0.1879827559349498  0.9467019183048740  0.7499999819999985
  0.3834797045910089  0.9104325155895800  0.2500000000000000
  0.3307323318013547  0.9467659545243871  0.7499999819999985
  0.5263053795330951  0.9102666272889220  0.2500000000000000
  0.4736072961587888  0.9468651989255699  0.7499999819999985
  0.6691583807340924  0.9102455286964483  0.2500000000000000
  0.6166541861142660  0.9470308006985446  0.7499999819999985
  0.8119094498752709  0.9102392196951682  0.2500000000000000
  0.7596059224844300  0.9469205616485454  0.7499999819999985
  0.9547184076048739  0.9102314204519822  0.2500000000000000
  0.9024687028906061  0.9468743037537192  0.7499999819999985
  0.4762245086765660  0.3786362892529193  0.7499999819999985
  0.5214659659403014  0.4706012816571321  0.7499999819999985
  0.4762323660554713  0.5176354688933171  0.7499999819999985
 
  0.00000000E+00  0.00000000E+00  0.00000000E+00
  0.00000000E+00  0.00000000E+00  0.00000000E+00
  0.00000000E+00  0.00000000E+00  0.00000000E+00
  0.00000000E+00  0.00000000E+00  0.00000000E+00
  0.00000000E+00  0.00000000E+00  0.00000000E+00
  0.00000000E+00  0.00000000E+00  0.00000000E+00
  0.00000000E+00  0.00000000E+00  0.00000000E+00
  0.00000000E+00  0.00000000E+00  0.00000000E+00
  0.00000000E+00  0.00000000E+00  0.00000000E+00
  0.00000000E+00  0.00000000E+00  0.00000000E+00
  0.00000000E+00  0.00000000E+00  0.00000000E+00
  0.00000000E+00  0.00000000E+00  0.00000000E+00
  0.00000000E+00  0.00000000E+00  0.00000000E+00
  0.00000000E+00  0.00000000E+00  0.00000000E+00
  0.00000000E+00  0.00000000E+00  0.00000000E+00
  0.00000000E+00  0.00000000E+00  0.00000000E+00
  0.00000000E+00  0.00000000E+00  0.00000000E+00
  0.00000000E+00  0.00000000E+00  0.00000000E+00
  0.00000000E+00  0.00000000E+00  0.00000000E+00
  0.00000000E+00  0.00000000E+00  0.00000000E+00
  0.00000000E+00  0.00000000E+00  0.00000000E+00
  0.00000000E+00  0.00000000E+00  0.00000000E+00
  0.00000000E+00  0.00000000E+00  0.00000000E+00
  0.00000000E+00  0.00000000E+00  0.00000000E+00
  0.00000000E+00  0.00000000E+00  0.00000000E+00
  0.00000000E+00  0.00000000E+00  0.00000000E+00
  0.00000000E+00  0.00000000E+00  0.00000000E+00
  0.00000000E+00  0.00000000E+00  0.00000000E+00
  0.00000000E+00  0.00000000E+00  0.00000000E+00
  0.00000000E+00  0.00000000E+00  0.00000000E+00
  0.00000000E+00  0.00000000E+00  0.00000000E+00
  0.00000000E+00  0.00000000E+00  0.00000000E+00
  0.00000000E+00  0.00000000E+00  0.00000000E+00
  0.00000000E+00  0.00000000E+00  0.00000000E+00
  0.00000000E+00  0.00000000E+00  0.00000000E+00
  0.00000000E+00  0.00000000E+00  0.00000000E+00
  0.00000000E+00  0.00000000E+00  0.00000000E+00
  0.00000000E+00  0.00000000E+00  0.00000000E+00
  0.00000000E+00  0.00000000E+00  0.00000000E+00
  0.00000000E+00  0.00000000E+00  0.00000000E+00
  0.00000000E+00  0.00000000E+00  0.00000000E+00
  0.00000000E+00  0.00000000E+00  0.00000000E+00
  0.00000000E+00  0.00000000E+00  0.00000000E+00
  0.00000000E+00  0.00000000E+00  0.00000000E+00
  0.00000000E+00  0.00000000E+00  0.00000000E+00
  0.00000000E+00  0.00000000E+00  0.00000000E+00
  0.00000000E+00  0.00000000E+00  0.00000000E+00
  0.00000000E+00  0.00000000E+00  0.00000000E+00
  0.00000000E+00  0.00000000E+00  0.00000000E+00
  0.00000000E+00  0.00000000E+00  0.00000000E+00
  0.00000000E+00  0.00000000E+00  0.00000000E+00
  0.00000000E+00  0.00000000E+00  0.00000000E+00
  0.00000000E+00  0.00000000E+00  0.00000000E+00
  0.00000000E+00  0.00000000E+00  0.00000000E+00
  0.00000000E+00  0.00000000E+00  0.00000000E+00
  0.00000000E+00  0.00000000E+00  0.00000000E+00
  0.00000000E+00  0.00000000E+00  0.00000000E+00
  0.00000000E+00  0.00000000E+00  0.00000000E+00
  0.00000000E+00  0.00000000E+00  0.00000000E+00
  0.00000000E+00  0.00000000E+00  0.00000000E+00
  0.00000000E+00  0.00000000E+00  0.00000000E+00
  0.00000000E+00  0.00000000E+00  0.00000000E+00
  0.00000000E+00  0.00000000E+00  0.00000000E+00
  0.00000000E+00  0.00000000E+00  0.00000000E+00
  0.00000000E+00  0.00000000E+00  0.00000000E+00
  0.00000000E+00  0.00000000E+00  0.00000000E+00
  0.00000000E+00  0.00000000E+00  0.00000000E+00
  0.00000000E+00  0.00000000E+00  0.00000000E+00
  0.00000000E+00  0.00000000E+00  0.00000000E+00
  0.00000000E+00  0.00000000E+00  0.00000000E+00
  0.00000000E+00  0.00000000E+00  0.00000000E+00
  0.00000000E+00  0.00000000E+00  0.00000000E+00
  0.00000000E+00  0.00000000E+00  0.00000000E+00
  0.00000000E+00  0.00000000E+00  0.00000000E+00
  0.00000000E+00  0.00000000E+00  0.00000000E+00
  0.00000000E+00  0.00000000E+00  0.00000000E+00
  0.00000000E+00  0.00000000E+00  0.00000000E+00
  0.00000000E+00  0.00000000E+00  0.00000000E+00
  0.00000000E+00  0.00000000E+00  0.00000000E+00
  0.00000000E+00  0.00000000E+00  0.00000000E+00
  0.00000000E+00  0.00000000E+00  0.00000000E+00
  0.00000000E+00  0.00000000E+00  0.00000000E+00
  0.00000000E+00  0.00000000E+00  0.00000000E+00
  0.00000000E+00  0.00000000E+00  0.00000000E+00
  0.00000000E+00  0.00000000E+00  0.00000000E+00
  0.00000000E+00  0.00000000E+00  0.00000000E+00
  0.00000000E+00  0.00000000E+00  0.00000000E+00
  0.00000000E+00  0.00000000E+00  0.00000000E+00
  0.00000000E+00  0.00000000E+00  0.00000000E+00
  0.00000000E+00  0.00000000E+00  0.00000000E+00
  0.00000000E+00  0.00000000E+00  0.00000000E+00
  0.00000000E+00  0.00000000E+00  0.00000000E+00
  0.00000000E+00  0.00000000E+00  0.00000000E+00
  0.00000000E+00  0.00000000E+00  0.00000000E+00
  0.00000000E+00  0.00000000E+00  0.00000000E+00
  0.00000000E+00  0.00000000E+00  0.00000000E+00
  0.00000000E+00  0.00000000E+00  0.00000000E+00
  0.00000000E+00  0.00000000E+00  0.00000000E+00
  0.00000000E+00  0.00000000E+00  0.00000000E+00
  0.00000000E+00  0.00000000E+00  0.00000000E+00
  0.00000000E+00  0.00000000E+00  0.00000000E+00
  0.00000000E+00  0.00000000E+00  0.00000000E+00
  0.00000000E+00  0.00000000E+00  0.00000000E+00
  0.00000000E+00  0.00000000E+00  0.00000000E+00
  0.00000000E+00  0.00000000E+00  0.00000000E+00
  0.00000000E+00  0.00000000E+00  0.00000000E+00
  0.00000000E+00  0.00000000E+00  0.00000000E+00
  0.00000000E+00  0.00000000E+00  0.00000000E+00
  0.00000000E+00  0.00000000E+00  0.00000000E+00
  0.00000000E+00  0.00000000E+00  0.00000000E+00
  0.00000000E+00  0.00000000E+00  0.00000000E+00
  0.00000000E+00  0.00000000E+00  0.00000000E+00
  0.00000000E+00  0.00000000E+00  0.00000000E+00
  0.00000000E+00  0.00000000E+00  0.00000000E+00
  0.00000000E+00  0.00000000E+00  0.00000000E+00
  0.00000000E+00  0.00000000E+00  0.00000000E+00
  0.00000000E+00  0.00000000E+00  0.00000000E+00
  0.00000000E+00  0.00000000E+00  0.00000000E+00
  0.00000000E+00  0.00000000E+00  0.00000000E+00
  0.00000000E+00  0.00000000E+00  0.00000000E+00
  0.00000000E+00  0.00000000E+00  0.00000000E+00
  0.00000000E+00  0.00000000E+00  0.00000000E+00
  0.00000000E+00  0.00000000E+00  0.00000000E+00
  0.00000000E+00  0.00000000E+00  0.00000000E+00
  0.00000000E+00  0.00000000E+00  0.00000000E+00
  0.00000000E+00  0.00000000E+00  0.00000000E+00
  0.00000000E+00  0.00000000E+00  0.00000000E+00
  0.00000000E+00  0.00000000E+00  0.00000000E+00
  0.00000000E+00  0.00000000E+00  0.00000000E+00
  0.00000000E+00  0.00000000E+00  0.00000000E+00
  0.00000000E+00  0.00000000E+00  0.00000000E+00
  0.00000000E+00  0.00000000E+00  0.00000000E+00
  0.00000000E+00  0.00000000E+00  0.00000000E+00
  0.00000000E+00  0.00000000E+00  0.00000000E+00
  0.00000000E+00  0.00000000E+00  0.00000000E+00
  0.00000000E+00  0.00000000E+00  0.00000000E+00
  0.00000000E+00  0.00000000E+00  0.00000000E+00
  0.00000000E+00  0.00000000E+00  0.00000000E+00
  0.00000000E+00  0.00000000E+00  0.00000000E+00
  0.00000000E+00  0.00000000E+00  0.00000000E+00
  0.00000000E+00  0.00000000E+00  0.00000000E+00
  0.00000000E+00  0.00000000E+00  0.00000000E+00
  0.00000000E+00  0.00000000E+00  0.00000000E+00
  0.00000000E+00  0.00000000E+00  0.00000000E+00
  0.00000000E+00  0.00000000E+00  0.00000000E+00
  0.00000000E+00  0.00000000E+00  0.00000000E+00
  0.00000000E+00  0.00000000E+00  0.00000000E+00
  0.00000000E+00  0.00000000E+00  0.00000000E+00
  0.00000000E+00  0.00000000E+00  0.00000000E+00
  0.00000000E+00  0.00000000E+00  0.00000000E+00
  0.00000000E+00  0.00000000E+00  0.00000000E+00
  0.00000000E+00  0.00000000E+00  0.00000000E+00
  0.00000000E+00  0.00000000E+00  0.00000000E+00
  0.00000000E+00  0.00000000E+00  0.00000000E+00
  0.00000000E+00  0.00000000E+00  0.00000000E+00
  0.00000000E+00  0.00000000E+00  0.00000000E+00
  0.00000000E+00  0.00000000E+00  0.00000000E+00
  0.00000000E+00  0.00000000E+00  0.00000000E+00
  0.00000000E+00  0.00000000E+00  0.00000000E+00
  0.00000000E+00  0.00000000E+00  0.00000000E+00
  0.00000000E+00  0.00000000E+00  0.00000000E+00
  0.00000000E+00  0.00000000E+00  0.00000000E+00
  0.00000000E+00  0.00000000E+00  0.00000000E+00
  0.00000000E+00  0.00000000E+00  0.00000000E+00
  0.00000000E+00  0.00000000E+00  0.00000000E+00
  0.00000000E+00  0.00000000E+00  0.00000000E+00
  0.00000000E+00  0.00000000E+00  0.00000000E+00
  0.00000000E+00  0.00000000E+00  0.00000000E+00
  0.00000000E+00  0.00000000E+00  0.00000000E+00
  0.00000000E+00  0.00000000E+00  0.00000000E+00
  0.00000000E+00  0.00000000E+00  0.00000000E+00
  0.00000000E+00  0.00000000E+00  0.00000000E+00
  0.00000000E+00  0.00000000E+00  0.00000000E+00
  0.00000000E+00  0.00000000E+00  0.00000000E+00
  0.00000000E+00  0.00000000E+00  0.00000000E+00
  0.00000000E+00  0.00000000E+00  0.00000000E+00
  0.00000000E+00  0.00000000E+00  0.00000000E+00
  0.00000000E+00  0.00000000E+00  0.00000000E+00
  0.00000000E+00  0.00000000E+00  0.00000000E+00
  0.00000000E+00  0.00000000E+00  0.00000000E+00
  0.00000000E+00  0.00000000E+00  0.00000000E+00
  0.00000000E+00  0.00000000E+00  0.00000000E+00
  0.00000000E+00  0.00000000E+00  0.00000000E+00
  0.00000000E+00  0.00000000E+00  0.00000000E+00
  0.00000000E+00  0.00000000E+00  0.00000000E+00
  0.00000000E+00  0.00000000E+00  0.00000000E+00
  0.00000000E+00  0.00000000E+00  0.00000000E+00
  0.00000000E+00  0.00000000E+00  0.00000000E+00
  0.00000000E+00  0.00000000E+00  0.00000000E+00
  0.00000000E+00  0.00000000E+00  0.00000000E+00
  0.00000000E+00  0.00000000E+00  0.00000000E+00
  0.00000000E+00  0.00000000E+00  0.00000000E+00
  0.00000000E+00  0.00000000E+00  0.00000000E+00
  0.00000000E+00  0.00000000E+00  0.00000000E+00
  0.00000000E+00  0.00000000E+00  0.00000000E+00
  0.00000000E+00  0.00000000E+00  0.00000000E+00
