# Supplementary material for: Ultraviolet Quantum Emitters in Hexagonal Boron Nitride from Carbon Clusters
Source: J Phys Chem Lett. 2022 Apr 1;13(14):3150–7. doi: 10.1021/acs.jpclett.2c00665 (PMC9014460; doi:10.1021/acs.jpclett.2c00665)
Supplement: Supplementary file 2 — jz2c00665_si_002.zip [file jz2c00665_si_002.zip › geometryfiles/2layer_3CNBN/charge/neg/high/BN.CONTCAR]

CNCI                                    
   1.00000000000000     
    17.4720001220999990    0.0000000000000000    0.0000000000000000
    -8.7919998169000007   15.2281903829999994    0.0000000000000000
     0.0000000000000000    0.0000000000000000    6.6289000510999996
   B    N    C 
    97    96     3
Direct
  0.0948527473540340  0.0472131329351131  0.7499999819999985
  0.0476754543186094  0.0953048284501801  0.2500000000000000
  0.2380423503720667  0.0475807797063049  0.7499999819999985
  0.1905671134425050  0.0953524619962195  0.2500000000000000
  0.3809558434710055  0.0476167409773244  0.7499999819999985
  0.3334022346640934  0.0953144439255023  0.2500000000000000
  0.5238319897845460  0.0473897610130067  0.7499999819999985
  0.4762466305251503  0.0953052974771060  0.2500000000000000
  0.6667371964130983  0.0476356589948448  0.7499999819999985
  0.6190856320246522  0.0952733396088458  0.2500000000000000
  0.8095268783218511  0.0476977148556027  0.7499999819999985
  0.7619245168802837  0.0952738553649049  0.2500000000000000
  0.9521254378453446  0.0474150344463330  0.7499999819999985
  0.9047884749843155  0.0953003937331033  0.2500000000000000
  0.0940927414566403  0.1896696412767309  0.7499999819999985
  0.0476508767530792  0.2381277774233615  0.2500000000000000
  0.2372104316478332  0.1898739895003280  0.7499999819999985
  0.1905256407152457  0.2381655669029197  0.2500000000000000
  0.3811705862745864  0.1908849585132812  0.7499999819999985
  0.3334269303664180  0.2382215342084463  0.2500000000000000
  0.5240547933011884  0.1898967963228042  0.7499999819999985
  0.4762875771524803  0.2382064322909841  0.2500000000000000
  0.6669016063325511  0.1901816189593201  0.7499999819999985
  0.6190709833146170  0.2381076411263201  0.2500000000000000
  0.8095182642556382  0.1903519750884789  0.7499999819999985
  0.7619438368223520  0.2381209007574809  0.2500000000000000
  0.9519542390935402  0.1902343718430118  0.7499999819999985
  0.9047948711198791  0.2381362296140708  0.2500000000000000
  0.0940998373875342  0.3329754978431405  0.7499999819999985
  0.0476702511543858  0.3809781446314744  0.2500000000000000
  0.2350399468224857  0.3317764296554808  0.7499999819999985
  0.1905279358975027  0.3809641779846853  0.2500000000000000
  0.3780302885801949  0.3331401469618137  0.7499999819999985
  0.3333817561157043  0.3809893892391021  0.2500000000000000
  0.5262475243844670  0.3326287460573997  0.7499999819999985
  0.4764245844020950  0.3812315868229326  0.2500000000000000
  0.6679529733623456  0.3328685012502563  0.7499999819999985
  0.6191130444926796  0.3810022839637928  0.2500000000000000
  0.8099336016054784  0.3331969394800227  0.7499999819999985
  0.7619530738508605  0.3809718133194319  0.2500000000000000
  0.9521172346854684  0.3332233062708765  0.7499999819999985
  0.9048119569665515  0.3809795706580723  0.2500000000000000
  0.0948628034280834  0.4761662685420978  0.7499999819999985
  0.0476763539269129  0.5238355395204763  0.2500000000000000
  0.2372177631372763  0.4758541203821552  0.7499999819999985
  0.1905422761668770  0.5238173226279663  0.2500000000000000
  0.3780023307646263  0.4733679398131221  0.7499999819999985
  0.3334231870701503  0.5238121095905479  0.2500000000000000
  0.4764323365836955  0.5237948362538475  0.2500000000000000
  0.6665198702014099  0.4755356920347812  0.7499999819999985
  0.6190023475589334  0.5238016941909339  0.2500000000000000
  0.8095325727491549  0.4761605270327332  0.7499999819999985
  0.7619425044736067  0.5238372812468186  0.2500000000000000
  0.9522915900947295  0.4762306728726495  0.7499999819999985
  0.9048206816559418  0.5238460249383400  0.2500000000000000
  0.0952036828668380  0.6190971467354225  0.7499999819999985
  0.0476784236336098  0.6667183078739264  0.2500000000000000
  0.2380561435855058  0.6189956755179558  0.7499999819999985
  0.1905353010144038  0.6666989931326490  0.2500000000000000
  0.3812074639199086  0.6188167059795656  0.7499999819999985
  0.3333929525348939  0.6666898401407518  0.2500000000000000
  0.5262682410553883  0.6221576335967646  0.7499999819999985
  0.4762856429205567  0.6666921716534857  0.2500000000000000
  0.6665187883485488  0.6195147196023768  0.7499999819999985
  0.6191202196392872  0.6667264742573132  0.2500000000000000
  0.8094885760500053  0.6190148356082967  0.7499999819999985
  0.7619371157967104  0.6667124709398551  0.2500000000000000
  0.9523511058851565  0.6190635155734548  0.7499999819999985
  0.9048010139026621  0.6667014392411048  0.2500000000000000
  0.0952070687098355  0.7618618499544363  0.7499999819999985
  0.0476695033519663  0.8095942796727447  0.2500000000000000
  0.2380332340434074  0.7618643674202399  0.7499999819999985
  0.1905243557512757  0.8095719534511767  0.2500000000000000
  0.3809673109061162  0.7618677939058892  0.7499999819999985
  0.3333900827776682  0.8095609035064425  0.2500000000000000
  0.5240667646581935  0.7626904236971729  0.7499999819999985
  0.4762354605940742  0.8095553450609965  0.2500000000000000
  0.6679560883825998  0.7636363086837665  0.7499999819999985
  0.6190748541230101  0.8095721569694068  0.2500000000000000
  0.8095459547026180  0.7619196914554364  0.7499999819999985
  0.7619610119745014  0.8096028888442265  0.2500000000000000
  0.9523621123564372  0.7618352284688843  0.7499999819999985
  0.9048126956590400  0.8095837616994919  0.2500000000000000
  0.0952109160027497  0.9046290336197820  0.7499999819999985
  0.0476864362853108  0.9524792854786257  0.2500000000000000
  0.2380407162553416  0.9047022725586016  0.7499999819999985
  0.1905215111767210  0.9524453802638881  0.2500000000000000
  0.3808607776394656  0.9046885499901238  0.7499999819999985
  0.3333834449049723  0.9524355860739271  0.2500000000000000
  0.5238423146246176  0.9049515395072891  0.7499999819999985
  0.4762405684619738  0.9524405985500459  0.2500000000000000
  0.6669019156574230  0.9052723053070063  0.7499999819999985
  0.6190779722692989  0.9524231159740350  0.2500000000000000
  0.8099246680855198  0.9052774384086018  0.7499999819999985
  0.7619478736601020  0.9524329027682557  0.2500000000000000
  0.9522868051474578  0.9045975493236962  0.7499999819999985
  0.9048314434077885  0.9524660492516200  0.2500000000000000
  0.0951915210952162  0.0475778378572136  0.2500000000000000
  0.0471800500963253  0.0947926071000901  0.7499999819999985
  0.2380397502337039  0.0475706562006820  0.2500000000000000
  0.1901111932800173  0.0948687888939300  0.7499999819999985
  0.3808668246397067  0.0475531779205036  0.2500000000000000
  0.3335442173001171  0.0955687745796683  0.7499999819999985
  0.5237279237840170  0.0475517942333183  0.2500000000000000
  0.4763507814503707  0.0949541298662896  0.7499999819999985
  0.6665647378938911  0.0475256546603293  0.2500000000000000
  0.6192255702451546  0.0951984386868574  0.7499999819999985
  0.8094125446802587  0.0475291415543500  0.2500000000000000
  0.7620322450070397  0.0953457579257641  0.7499999819999985
  0.9522944619127697  0.0475611310129929  0.2500000000000000
  0.9047140047941324  0.0952113558382230  0.7499999819999985
  0.0951413363704439  0.1903864740728166  0.2500000000000000
  0.0470170293692881  0.2378488211590348  0.7499999819999985
  0.2380530286639208  0.1904465375764945  0.2500000000000000
  0.1889527642804001  0.2369649182242239  0.7499999819999985
  0.3809114892893227  0.1904574324611251  0.2500000000000000
  0.3325755019254115  0.2379348303849788  0.7499999819999985
  0.5237225114615301  0.1903889198558622  0.2500000000000000
  0.4769153518241616  0.2376347625012260  0.7499999819999985
  0.6665797117784941  0.1903837764911857  0.2500000000000000
  0.6195724900492543  0.2378642872537682  0.7499999819999985
  0.8094170451287156  0.1903842568234826  0.2500000000000000
  0.7621962028592979  0.2381161900164536  0.7499999819999985
  0.9522729160075943  0.1903923013253105  0.2500000000000000
  0.9047040014930963  0.2381329569367557  0.7499999819999985
  0.0951475367951159  0.3332319884814061  0.2500000000000000
  0.0471730493818024  0.3810491454103382  0.7499999819999985
  0.2380021602018172  0.3332391264340537  0.2500000000000000
  0.1889655146728383  0.3806506102460537  0.7499999819999985
  0.3809338223645149  0.3333219331898012  0.2500000000000000
  0.3291543334105394  0.3788871570363306  0.7499999819999985
  0.5237777692622694  0.3332644630204100  0.2500000000000000
  0.6665929339443442  0.3332355733363629  0.2500000000000000
  0.6210115885420605  0.3806944183734347  0.7499999819999985
  0.8094503408201942  0.3332365158252871  0.2500000000000000
  0.7628553325037865  0.3810726730497275  0.7499999819999985
  0.9522933994672761  0.3332422623908146  0.2500000000000000
  0.9050015741582826  0.3811339920318518  0.7499999819999985
  0.0951635321022732  0.4760906583213216  0.2500000000000000
  0.0475717708126863  0.5240366883253846  0.7499999819999985
  0.2380496509884720  0.4761011505889964  0.2500000000000000
  0.1901253949191911  0.5238974527067581  0.7499999819999985
  0.3809327845300402  0.4760845953357095  0.2500000000000000
  0.3326005365351918  0.5232739420296626  0.7499999819999985
  0.5239206502267552  0.4761914501992324  0.2500000000000000
  0.6666227516223978  0.4760917113019751  0.2500000000000000
  0.6183802302542598  0.5234960486053369  0.7499999819999985
  0.8094520851294500  0.4760986962681907  0.2500000000000000
  0.7618249839517479  0.5239340056913684  0.7499999819999985
  0.9522935822489831  0.4760969876514443  0.2500000000000000
  0.9048181187164667  0.5240011519846376  0.7499999819999985
  0.0951624175906567  0.6189587674375916  0.2500000000000000
  0.0476890568626332  0.6667995067384801  0.7499999819999985
  0.2380238351902977  0.6189404660154533  0.2500000000000000
  0.1905756550533538  0.6667872059873345  0.7499999819999985
  0.3809023017078145  0.6189250977707438  0.2500000000000000
  0.3335664370395274  0.6666213621141012  0.7499999819999985
  0.5237854542774489  0.6189973990280823  0.2500000000000000
  0.4769358156981380  0.6679478423418278  0.7499999819999985
  0.6666190482738544  0.6190118083075037  0.2500000000000000
  0.6210304766117268  0.6690044361625712  0.7499999819999985
  0.8094409442284614  0.6189550550580939  0.2500000000000000
  0.7618359141265851  0.6665568728159199  0.7499999819999985
  0.9523051109089850  0.6189635973262679  0.2500000000000000
  0.9048078957936921  0.6667426781289453  0.7499999819999985
  0.0951585048444761  0.7618369504116362  0.2500000000000000
  0.0476939379147219  0.8095411499762909  0.7499999819999985
  0.2380178592780084  0.7618089521830894  0.2500000000000000
  0.1905527074783821  0.8095982059158937  0.7499999819999985
  0.3808616936661635  0.7617921920355435  0.2500000000000000
  0.3333809999416135  0.8095640278401184  0.7499999819999985
  0.5237197885549015  0.7618209812725336  0.2500000000000000
  0.4763607908764356  0.8100455079826452  0.7499999819999985
  0.6666001098390500  0.7618479666366318  0.2500000000000000
  0.6195750000375166  0.8103912306904050  0.7499999819999985
  0.8094382507968194  0.7618351931891858  0.2500000000000000
  0.7628579857121154  0.8104572343506337  0.7499999819999985
  0.9522938458291654  0.7618228164473950  0.2500000000000000
  0.9048266253539862  0.8094952545422038  0.7499999819999985
  0.0951531471538191  0.9047083159246084  0.2500000000000000
  0.0475630730990206  0.9521767906341043  0.7499999819999985
  0.2380091195174857  0.9046870092293983  0.2500000000000000
  0.1905856811436565  0.9524459512029378  0.7499999819999985
  0.3808613550572867  0.9046733587439126  0.2500000000000000
  0.3333893112129028  0.9524692912348633  0.7499999819999985
  0.5237126048360461  0.9046736318646467  0.2500000000000000
  0.4762245626963219  0.9524244672828350  0.7499999819999985
  0.6665761768733965  0.9046716444166633  0.2500000000000000
  0.6192274260876490  0.9526957580621551  0.7499999819999985
  0.8094633501289195  0.9047049908961993  0.2500000000000000
  0.7621991868769360  0.9527619747257148  0.7499999819999985
  0.9523064087170875  0.9046943211488337  0.2500000000000000
  0.9049923692620108  0.9525228980260961  0.7499999819999985
  0.4788382644314815  0.3847715612575613  0.7499999819999985
  0.5253304021751890  0.4769385090568669  0.7499999819999985
  0.4788049715181134  0.5227138701209739  0.7499999819999985
 
  0.00000000E+00  0.00000000E+00  0.00000000E+00
  0.00000000E+00  0.00000000E+00  0.00000000E+00
  0.00000000E+00  0.00000000E+00  0.00000000E+00
  0.00000000E+00  0.00000000E+00  0.00000000E+00
  0.00000000E+00  0.00000000E+00  0.00000000E+00
  0.00000000E+00  0.00000000E+00  0.00000000E+00
  0.00000000E+00  0.00000000E+00  0.00000000E+00
  0.00000000E+00  0.00000000E+00  0.00000000E+00
  0.00000000E+00  0.00000000E+00  0.00000000E+00
  0.00000000E+00  0.00000000E+00  0.00000000E+00
  0.00000000E+00  0.00000000E+00  0.00000000E+00
  0.00000000E+00  0.00000000E+00  0.00000000E+00
  0.00000000E+00  0.00000000E+00  0.00000000E+00
  0.00000000E+00  0.00000000E+00  0.00000000E+00
  0.00000000E+00  0.00000000E+00  0.00000000E+00
  0.00000000E+00  0.00000000E+00  0.00000000E+00
  0.00000000E+00  0.00000000E+00  0.00000000E+00
  0.00000000E+00  0.00000000E+00  0.00000000E+00
  0.00000000E+00  0.00000000E+00  0.00000000E+00
  0.00000000E+00  0.00000000E+00  0.00000000E+00
  0.00000000E+00  0.00000000E+00  0.00000000E+00
  0.00000000E+00  0.00000000E+00  0.00000000E+00
  0.00000000E+00  0.00000000E+00  0.00000000E+00
  0.00000000E+00  0.00000000E+00  0.00000000E+00
  0.00000000E+00  0.00000000E+00  0.00000000E+00
  0.00000000E+00  0.00000000E+00  0.00000000E+00
  0.00000000E+00  0.00000000E+00  0.00000000E+00
  0.00000000E+00  0.00000000E+00  0.00000000E+00
  0.00000000E+00  0.00000000E+00  0.00000000E+00
  0.00000000E+00  0.00000000E+00  0.00000000E+00
  0.00000000E+00  0.00000000E+00  0.00000000E+00
  0.00000000E+00  0.00000000E+00  0.00000000E+00
  0.00000000E+00  0.00000000E+00  0.00000000E+00
  0.00000000E+00  0.00000000E+00  0.00000000E+00
  0.00000000E+00  0.00000000E+00  0.00000000E+00
  0.00000000E+00  0.00000000E+00  0.00000000E+00
  0.00000000E+00  0.00000000E+00  0.00000000E+00
  0.00000000E+00  0.00000000E+00  0.00000000E+00
  0.00000000E+00  0.00000000E+00  0.00000000E+00
  0.00000000E+00  0.00000000E+00  0.00000000E+00
  0.00000000E+00  0.00000000E+00  0.00000000E+00
  0.00000000E+00  0.00000000E+00  0.00000000E+00
  0.00000000E+00  0.00000000E+00  0.00000000E+00
  0.00000000E+00  0.00000000E+00  0.00000000E+00
  0.00000000E+00  0.00000000E+00  0.00000000E+00
  0.00000000E+00  0.00000000E+00  0.00000000E+00
  0.00000000E+00  0.00000000E+00  0.00000000E+00
  0.00000000E+00  0.00000000E+00  0.00000000E+00
  0.00000000E+00  0.00000000E+00  0.00000000E+00
  0.00000000E+00  0.00000000E+00  0.00000000E+00
  0.00000000E+00  0.00000000E+00  0.00000000E+00
  0.00000000E+00  0.00000000E+00  0.00000000E+00
  0.00000000E+00  0.00000000E+00  0.00000000E+00
  0.00000000E+00  0.00000000E+00  0.00000000E+00
  0.00000000E+00  0.00000000E+00  0.00000000E+00
  0.00000000E+00  0.00000000E+00  0.00000000E+00
  0.00000000E+00  0.00000000E+00  0.00000000E+00
  0.00000000E+00  0.00000000E+00  0.00000000E+00
  0.00000000E+00  0.00000000E+00  0.00000000E+00
  0.00000000E+00  0.00000000E+00  0.00000000E+00
  0.00000000E+00  0.00000000E+00  0.00000000E+00
  0.00000000E+00  0.00000000E+00  0.00000000E+00
  0.00000000E+00  0.00000000E+00  0.00000000E+00
  0.00000000E+00  0.00000000E+00  0.00000000E+00
  0.00000000E+00  0.00000000E+00  0.00000000E+00
  0.00000000E+00  0.00000000E+00  0.00000000E+00
  0.00000000E+00  0.00000000E+00  0.00000000E+00
  0.00000000E+00  0.00000000E+00  0.00000000E+00
  0.00000000E+00  0.00000000E+00  0.00000000E+00
  0.00000000E+00  0.00000000E+00  0.00000000E+00
  0.00000000E+00  0.00000000E+00  0.00000000E+00
  0.00000000E+00  0.00000000E+00  0.00000000E+00
  0.00000000E+00  0.00000000E+00  0.00000000E+00
  0.00000000E+00  0.00000000E+00  0.00000000E+00
  0.00000000E+00  0.00000000E+00  0.00000000E+00
  0.00000000E+00  0.00000000E+00  0.00000000E+00
  0.00000000E+00  0.00000000E+00  0.00000000E+00
  0.00000000E+00  0.00000000E+00  0.00000000E+00
  0.00000000E+00  0.00000000E+00  0.00000000E+00
  0.00000000E+00  0.00000000E+00  0.00000000E+00
  0.00000000E+00  0.00000000E+00  0.00000000E+00
  0.00000000E+00  0.00000000E+00  0.00000000E+00
  0.00000000E+00  0.00000000E+00  0.00000000E+00
  0.00000000E+00  0.00000000E+00  0.00000000E+00
  0.00000000E+00  0.00000000E+00  0.00000000E+00
  0.00000000E+00  0.00000000E+00  0.00000000E+00
  0.00000000E+00  0.00000000E+00  0.00000000E+00
  0.00000000E+00  0.00000000E+00  0.00000000E+00
  0.00000000E+00  0.00000000E+00  0.00000000E+00
  0.00000000E+00  0.00000000E+00  0.00000000E+00
  0.00000000E+00  0.00000000E+00  0.00000000E+00
  0.00000000E+00  0.00000000E+00  0.00000000E+00
  0.00000000E+00  0.00000000E+00  0.00000000E+00
  0.00000000E+00  0.00000000E+00  0.00000000E+00
  0.00000000E+00  0.00000000E+00  0.00000000E+00
  0.00000000E+00  0.00000000E+00  0.00000000E+00
  0.00000000E+00  0.00000000E+00  0.00000000E+00
  0.00000000E+00  0.00000000E+00  0.00000000E+00
  0.00000000E+00  0.00000000E+00  0.00000000E+00
  0.00000000E+00  0.00000000E+00  0.00000000E+00
  0.00000000E+00  0.00000000E+00  0.00000000E+00
  0.00000000E+00  0.00000000E+00  0.00000000E+00
  0.00000000E+00  0.00000000E+00  0.00000000E+00
  0.00000000E+00  0.00000000E+00  0.00000000E+00
  0.00000000E+00  0.00000000E+00  0.00000000E+00
  0.00000000E+00  0.00000000E+00  0.00000000E+00
  0.00000000E+00  0.00000000E+00  0.00000000E+00
  0.00000000E+00  0.00000000E+00  0.00000000E+00
  0.00000000E+00  0.00000000E+00  0.00000000E+00
  0.00000000E+00  0.00000000E+00  0.00000000E+00
  0.00000000E+00  0.00000000E+00  0.00000000E+00
  0.00000000E+00  0.00000000E+00  0.00000000E+00
  0.00000000E+00  0.00000000E+00  0.00000000E+00
  0.00000000E+00  0.00000000E+00  0.00000000E+00
  0.00000000E+00  0.00000000E+00  0.00000000E+00
  0.00000000E+00  0.00000000E+00  0.00000000E+00
  0.00000000E+00  0.00000000E+00  0.00000000E+00
  0.00000000E+00  0.00000000E+00  0.00000000E+00
  0.00000000E+00  0.00000000E+00  0.00000000E+00
  0.00000000E+00  0.00000000E+00  0.00000000E+00
  0.00000000E+00  0.00000000E+00  0.00000000E+00
  0.00000000E+00  0.00000000E+00  0.00000000E+00
  0.00000000E+00  0.00000000E+00  0.00000000E+00
  0.00000000E+00  0.00000000E+00  0.00000000E+00
  0.00000000E+00  0.00000000E+00  0.00000000E+00
  0.00000000E+00  0.00000000E+00  0.00000000E+00
  0.00000000E+00  0.00000000E+00  0.00000000E+00
  0.00000000E+00  0.00000000E+00  0.00000000E+00
  0.00000000E+00  0.00000000E+00  0.00000000E+00
  0.00000000E+00  0.00000000E+00  0.00000000E+00
  0.00000000E+00  0.00000000E+00  0.00000000E+00
  0.00000000E+00  0.00000000E+00  0.00000000E+00
  0.00000000E+00  0.00000000E+00  0.00000000E+00
  0.00000000E+00  0.00000000E+00  0.00000000E+00
  0.00000000E+00  0.00000000E+00  0.00000000E+00
  0.00000000E+00  0.00000000E+00  0.00000000E+00
  0.00000000E+00  0.00000000E+00  0.00000000E+00
  0.00000000E+00  0.00000000E+00  0.00000000E+00
  0.00000000E+00  0.00000000E+00  0.00000000E+00
  0.00000000E+00  0.00000000E+00  0.00000000E+00
  0.00000000E+00  0.00000000E+00  0.00000000E+00
  0.00000000E+00  0.00000000E+00  0.00000000E+00
  0.00000000E+00  0.00000000E+00  0.00000000E+00
  0.00000000E+00  0.00000000E+00  0.00000000E+00
  0.00000000E+00  0.00000000E+00  0.00000000E+00
  0.00000000E+00  0.00000000E+00  0.00000000E+00
  0.00000000E+00  0.00000000E+00  0.00000000E+00
  0.00000000E+00  0.00000000E+00  0.00000000E+00
  0.00000000E+00  0.00000000E+00  0.00000000E+00
  0.00000000E+00  0.00000000E+00  0.00000000E+00
  0.00000000E+00  0.00000000E+00  0.00000000E+00
  0.00000000E+00  0.00000000E+00  0.00000000E+00
  0.00000000E+00  0.00000000E+00  0.00000000E+00
  0.00000000E+00  0.00000000E+00  0.00000000E+00
  0.00000000E+00  0.00000000E+00  0.00000000E+00
  0.00000000E+00  0.00000000E+00  0.00000000E+00
  0.00000000E+00  0.00000000E+00  0.00000000E+00
  0.00000000E+00  0.00000000E+00  0.00000000E+00
  0.00000000E+00  0.00000000E+00  0.00000000E+00
  0.00000000E+00  0.00000000E+00  0.00000000E+00
  0.00000000E+00  0.00000000E+00  0.00000000E+00
  0.00000000E+00  0.00000000E+00  0.00000000E+00
  0.00000000E+00  0.00000000E+00  0.00000000E+00
  0.00000000E+00  0.00000000E+00  0.00000000E+00
  0.00000000E+00  0.00000000E+00  0.00000000E+00
  0.00000000E+00  0.00000000E+00  0.00000000E+00
  0.00000000E+00  0.00000000E+00  0.00000000E+00
  0.00000000E+00  0.00000000E+00  0.00000000E+00
  0.00000000E+00  0.00000000E+00  0.00000000E+00
  0.00000000E+00  0.00000000E+00  0.00000000E+00
  0.00000000E+00  0.00000000E+00  0.00000000E+00
  0.00000000E+00  0.00000000E+00  0.00000000E+00
  0.00000000E+00  0.00000000E+00  0.00000000E+00
  0.00000000E+00  0.00000000E+00  0.00000000E+00
  0.00000000E+00  0.00000000E+00  0.00000000E+00
  0.00000000E+00  0.00000000E+00  0.00000000E+00
  0.00000000E+00  0.00000000E+00  0.00000000E+00
  0.00000000E+00  0.00000000E+00  0.00000000E+00
  0.00000000E+00  0.00000000E+00  0.00000000E+00
  0.00000000E+00  0.00000000E+00  0.00000000E+00
  0.00000000E+00  0.00000000E+00  0.00000000E+00
  0.00000000E+00  0.00000000E+00  0.00000000E+00
  0.00000000E+00  0.00000000E+00  0.00000000E+00
  0.00000000E+00  0.00000000E+00  0.00000000E+00
  0.00000000E+00  0.00000000E+00  0.00000000E+00
  0.00000000E+00  0.00000000E+00  0.00000000E+00
  0.00000000E+00  0.00000000E+00  0.00000000E+00
  0.00000000E+00  0.00000000E+00  0.00000000E+00
  0.00000000E+00  0.00000000E+00  0.00000000E+00
  0.00000000E+00  0.00000000E+00  0.00000000E+00
  0.00000000E+00  0.00000000E+00  0.00000000E+00
  0.00000000E+00  0.00000000E+00  0.00000000E+00
  0.00000000E+00  0.00000000E+00  0.00000000E+00
  0.00000000E+00  0.00000000E+00  0.00000000E+00
  0.00000000E+00  0.00000000E+00  0.00000000E+00
  0.00000000E+00  0.00000000E+00  0.00000000E+00
