# Supplementary material for: Ultraviolet Quantum Emitters in Hexagonal Boron Nitride from Carbon Clusters
Source: J Phys Chem Lett. 2022 Apr 1;13(14):3150–7. doi: 10.1021/acs.jpclett.2c00665 (PMC9014460; doi:10.1021/acs.jpclett.2c00665)
Supplement: Supplementary file 2 — jz2c00665_si_002.zip [file jz2c00665_si_002.zip › geometryfiles/2layer_4CBNB_B/BN.CONTCAR]

CNCI                                    
   1.00000000000000     
    17.4720001220999990    0.0000000000000000    0.0000000000000000
    -8.7919998169000007   15.2281903829999994    0.0000000000000000
     0.0000000000000000    0.0000000000000000    6.6289000510999996
   B    N    C 
    95    97     4
Direct
  0.0953055622958920  0.0475686875749551  0.7499999819999985
  0.0476226197825651  0.0952593949581938  0.2500000000000000
  0.2382540480159136  0.0478531327961495  0.7499999819999985
  0.1905249017476523  0.0952890459685092  0.2500000000000000
  0.3809973682660429  0.0478571511128185  0.7499999819999985
  0.3333789090224174  0.0952805724744425  0.2500000000000000
  0.5236539097548254  0.0475753288742139  0.7499999819999985
  0.4762345874884705  0.0952657031361611  0.2500000000000000
  0.6664899870893117  0.0475816235916121  0.7499999819999985
  0.6191100327281507  0.0952518763637518  0.2500000000000000
  0.8095026478281285  0.0475975697433579  0.7499999819999985
  0.7619501552324549  0.0952685232475465  0.2500000000000000
  0.9524816856072101  0.0475595202535604  0.7499999819999985
  0.9047689054285971  0.0952861989206385  0.2500000000000000
  0.0955401738120824  0.1906102851287220  0.7499999819999985
  0.0475931495075985  0.2380964541048962  0.2500000000000000
  0.2389800452279978  0.1913218335190893  0.7499999819999985
  0.1904400181213710  0.2381174866296147  0.2500000000000000
  0.3813250201614037  0.1912417939979787  0.7499999819999985
  0.3333833380389397  0.2381870063072482  0.2500000000000000
  0.5237591673927677  0.1913425436071309  0.7499999819999985
  0.4762706865231393  0.2381725476921933  0.2500000000000000
  0.6664603497831381  0.1906117197941038  0.7499999819999985
  0.6191440713356225  0.2381087807481574  0.2500000000000000
  0.8094339823002583  0.1904802851746296  0.7499999819999985
  0.7619814780092722  0.2380951987061867  0.2500000000000000
  0.9524450913514497  0.1904684053785486  0.7499999819999985
  0.9047883841297824  0.2381184595826551  0.2500000000000000
  0.0953624972611434  0.3333872116016840  0.7499999819999985
  0.0476207073573645  0.3809570982429011  0.2500000000000000
  0.2384840855798152  0.3336526841636721  0.7499999819999985
  0.1903897874488535  0.3809334146662519  0.2500000000000000
  0.3824613391888572  0.3353845385582246  0.7499999819999985
  0.3332684273486188  0.3809895904262859  0.2500000000000000
  0.5243021391743172  0.3354170851250832  0.7499999819999985
  0.4763052319922853  0.3811302465535020  0.2500000000000000
  0.6665487996758481  0.3336706144906247  0.7499999819999985
  0.6191952324483793  0.3809866459872446  0.2500000000000000
  0.8093962693665360  0.3333879560435536  0.7499999819999985
  0.7620207995494717  0.3809272137126740  0.2500000000000000
  0.9523907840706297  0.3333947567939909  0.7499999819999985
  0.9048224521865408  0.3809531776920572  0.2500000000000000
  0.0954417718203179  0.4762962461732707  0.7499999819999985
  0.0476506698984037  0.5238301107055350  0.2500000000000000
  0.2384789534854177  0.4761304801661245  0.7499999819999985
  0.1904663773660915  0.5238106949033301  0.2500000000000000
  0.3814967683828492  0.4762756036191282  0.7499999819999985
  0.3332788075250402  0.5237875521375311  0.2500000000000000
  0.4762681514044678  0.5239458526579865  0.2500000000000000
  0.6661347117996375  0.4763241090609470  0.7499999819999985
  0.6191847347373898  0.5239548784097162  0.2500000000000000
  0.8090270479141857  0.4761448140468040  0.7499999819999985
  0.7619870651657665  0.5237839180877493  0.2500000000000000
  0.9522363537548958  0.4762943655059110  0.7499999819999985
  0.9048172359663553  0.5238041024810105  0.2500000000000000
  0.0952356006158312  0.6190822132832261  0.7499999819999985
  0.0476513138330747  0.6667015365242055  0.2500000000000000
  0.2387602988167401  0.6190022789363857  0.7499999819999985
  0.1905201121759493  0.6666919736108152  0.2500000000000000
  0.3819022425097706  0.6183259146051997  0.7499999819999985
  0.3333768169108101  0.6666497618875447  0.2500000000000000
  0.4762881531142950  0.6665838443401972  0.2500000000000000
  0.6190606658406240  0.6666418117068642  0.2500000000000000
  0.8078218648508512  0.6183388578599266  0.7499999819999985
  0.7617691997711045  0.6665927193198184  0.2500000000000000
  0.9516321042741408  0.6190022919830593  0.7499999819999985
  0.9047394596881322  0.6666454079247087  0.2500000000000000
  0.0949835523211524  0.7617991547545304  0.7499999819999985
  0.0475971011181098  0.8095417108453283  0.2500000000000000
  0.2382271443104939  0.7618081529584277  0.7499999819999985
  0.1905027991198128  0.8095446869137990  0.2500000000000000
  0.3813127646520793  0.7614944569725405  0.7499999819999985
  0.3333947492442219  0.8095202100946118  0.2500000000000000
  0.5244955994636107  0.7602936158161961  0.7499999819999985
  0.4762838908941268  0.8094895526066022  0.2500000000000000
  0.6667858487506167  0.7622045568897257  0.7499999819999985
  0.6191596531765511  0.8095072061234037  0.2500000000000000
  0.8072056823985153  0.7603190988806339  0.7499999819999985
  0.7618265772596912  0.8095270448985580  0.2500000000000000
  0.9515865140628011  0.7614955962539314  0.7499999819999985
  0.9046668827011348  0.8094958772578684  0.2500000000000000
  0.0949960288956161  0.9045692724041484  0.7499999819999985
  0.0476141643659653  0.9524108740775041  0.2500000000000000
  0.2380832030241875  0.9047580768731125  0.7499999819999985
  0.1904858766113449  0.9524031050145795  0.2500000000000000
  0.3809810274361951  0.9045768766453736  0.7499999819999985
  0.3333686277973745  0.9523932064702517  0.2500000000000000
  0.5237241685162509  0.9038835814086486  0.7499999819999985
  0.4762553588107938  0.9523917145712569  0.2500000000000000
  0.6665837337832012  0.9047763481684488  0.7499999819999985
  0.6191278133440720  0.9523887358713398  0.2500000000000000
  0.8095498627108672  0.9047645150211646  0.7499999819999985
  0.7619554867003904  0.9524278229817433  0.2500000000000000
  0.9515435816649015  0.9038829513656239  0.7499999819999985
  0.9047601498294993  0.9524197353092845  0.2500000000000000
  0.0951750819031438  0.0475541567376256  0.2500000000000000
  0.0479668183580276  0.0954521162499626  0.7499999819999985
  0.2380193259842860  0.0475434084130835  0.2500000000000000
  0.1910550346030676  0.0958989175861828  0.7499999819999985
  0.3808601539322506  0.0475348827453192  0.2500000000000000
  0.3337430260064078  0.0959619676043088  0.7499999819999985
  0.5237255412881823  0.0475401098459149  0.2500000000000000
  0.4763734520577727  0.0959159186778343  0.7499999819999985
  0.6665839243528002  0.0475343440313539  0.2500000000000000
  0.6190133304792480  0.0954542111011286  0.7499999819999985
  0.8094409062074522  0.0475682270489103  0.2500000000000000
  0.7619319743411260  0.0953577980360468  0.7499999819999985
  0.9522924768359754  0.0475650622859857  0.2500000000000000
  0.9049635530249621  0.0953430421712981  0.7499999819999985
  0.0951021667849371  0.1903597514329975  0.2500000000000000
  0.0479296698724447  0.2382774570127184  0.7499999819999985
  0.2380172700549032  0.1904215221361024  0.2500000000000000
  0.1911252796061735  0.2386293151604844  0.7499999819999985
  0.3808916081351879  0.1904306196482898  0.2500000000000000
  0.3349713180212036  0.2400096599887841  0.7499999819999985
  0.5237281282973203  0.1903957219981617  0.2500000000000000
  0.4765837019304422  0.2400206813890780  0.7499999819999985
  0.6666058820772998  0.1903607715099946  0.2500000000000000
  0.6190442965887832  0.2386430302089534  0.7499999819999985
  0.8094365272861387  0.1903789736121765  0.2500000000000000
  0.7618684172663798  0.2382773421330733  0.7499999819999985
  0.9522734079268650  0.1903891467775232  0.2500000000000000
  0.9048872442197434  0.2382420638672934  0.7499999819999985
  0.0950581175857304  0.3331812866548824  0.2500000000000000
  0.0478602569833218  0.3811601610960142  0.7499999819999985
  0.2378653026435320  0.3331786421682432  0.2500000000000000
  0.1908525150586696  0.3811441111552474  0.7499999819999985
  0.3808340534181957  0.3332917639844514  0.2500000000000000
  0.3341346631248378  0.3817383695435015  0.7499999819999985
  0.5237909033084117  0.3332799956282887  0.2500000000000000
  0.4788969691915795  0.3863584059513931  0.7499999819999985
  0.6666543475382410  0.3331724375478557  0.2500000000000000
  0.6191214461808646  0.3817805610171880  0.7499999819999985
  0.8094831352246283  0.3331814455000443  0.2500000000000000
  0.7618057866533438  0.3811527992665373  0.7499999819999985
  0.9522869213939416  0.3332217515115773  0.2500000000000000
  0.9048142229008198  0.3811555627707455  0.7499999819999985
  0.0951041644948510  0.4760607293129185  0.2500000000000000
  0.0477462819751804  0.5239700515399038  0.7499999819999985
  0.2378647402196405  0.4760173815896513  0.2500000000000000
  0.1910072538330300  0.5239039346008285  0.7499999819999985
  0.3807058304905044  0.4760005567246052  0.2500000000000000
  0.3340879742718418  0.5236213466600571  0.7499999819999985
  0.5237417200969815  0.4761084208795126  0.2500000000000000
  0.4777072961920830  0.5244815506288785  0.7499999819999985
  0.6666494468039753  0.4760043734025077  0.2500000000000000
  0.6182235196351852  0.5245445848052863  0.7499999819999985
  0.8094968250087390  0.4760070113338810  0.2500000000000000
  0.7610428792543461  0.5236434843816560  0.7499999819999985
  0.9522997921687646  0.4760585963501030  0.2500000000000000
  0.9044106586202560  0.5239118876204769  0.7499999819999985
  0.0951447531583533  0.6189489035141472  0.2500000000000000
  0.0472795920103333  0.6666417495572959  0.7499999819999985
  0.2379731669589296  0.6189200172243405  0.2500000000000000
  0.1908792604030433  0.6666479167758649  0.7499999819999985
  0.3807746068244260  0.6188379775186076  0.2500000000000000
  0.3345172575171270  0.6664062840051829  0.7499999819999985
  0.5235920714862268  0.6188366966138454  0.2500000000000000
  0.4776292874302582  0.6636095411184910  0.7499999819999985
  0.6665956952715593  0.6188434900154594  0.2500000000000000
  0.8094014209421789  0.6188309687492854  0.2500000000000000
  0.7575171836427731  0.6636423595133977  0.7499999819999985
  0.9522898877730399  0.6189269793523537  0.2500000000000000
  0.9034222894673788  0.6664154061702596  0.7499999819999985
  0.0951379052396471  0.7618190177833133  0.2500000000000000
  0.0472073528903006  0.8093492038574529  0.7499999819999985
  0.2380067181137582  0.7617978977445440  0.2500000000000000
  0.1905394135158189  0.8095305569894605  0.7499999819999985
  0.3808576814944964  0.7617663916064092  0.2500000000000000
  0.3336771587115905  0.8093625338783876  0.7499999819999985
  0.5237319970409667  0.7617770154905341  0.2500000000000000
  0.4765182615242239  0.8081830448921243  0.7499999819999985
  0.6666212727785108  0.7619053177112666  0.2500000000000000
  0.6193157039316479  0.8097597513851275  0.7499999819999985
  0.8093740346640018  0.7617893368684496  0.2500000000000000
  0.7619568154011116  0.8097560916218125  0.7499999819999985
  0.9522425576844162  0.7617718830623939  0.2500000000000000
  0.9031826791326506  0.8081725854861577  0.7499999819999985
  0.0951271644923304  0.9046781562136259  0.2500000000000000
  0.0473185841700162  0.9521298417950279  0.7499999819999985
  0.2379969805635858  0.9046694503482789  0.2500000000000000
  0.1905676132083139  0.9525869023353868  0.7499999819999985
  0.3808633925598826  0.9046556646279313  0.2500000000000000
  0.3335527870229886  0.9525866648370436  0.7499999819999985
  0.5237273797589554  0.9046510378235298  0.2500000000000000
  0.4763322924380369  0.9521346009866897  0.7499999819999985
  0.6666153675350751  0.9047163675717877  0.2500000000000000
  0.6190509515547681  0.9524188199777122  0.7499999819999985
  0.8094734600579547  0.9047398596915632  0.2500000000000000
  0.7620068428919554  0.9525157579607566  0.7499999819999985
  0.9522766279095302  0.9046663252404264  0.2500000000000000
  0.9048649468836441  0.9523988188707914  0.7499999819999985
  0.5251488197827151  0.4789689180797939  0.7499999819999985
  0.5245631260966007  0.6174587087753463  0.7499999819999985
  0.6642893414112261  0.6174926400112433  0.7499999819999985
  0.6170121497227755  0.6625248244797616  0.7499999819999985
 
  0.00000000E+00  0.00000000E+00  0.00000000E+00
  0.00000000E+00  0.00000000E+00  0.00000000E+00
  0.00000000E+00  0.00000000E+00  0.00000000E+00
  0.00000000E+00  0.00000000E+00  0.00000000E+00
  0.00000000E+00  0.00000000E+00  0.00000000E+00
  0.00000000E+00  0.00000000E+00  0.00000000E+00
  0.00000000E+00  0.00000000E+00  0.00000000E+00
  0.00000000E+00  0.00000000E+00  0.00000000E+00
  0.00000000E+00  0.00000000E+00  0.00000000E+00
  0.00000000E+00  0.00000000E+00  0.00000000E+00
  0.00000000E+00  0.00000000E+00  0.00000000E+00
  0.00000000E+00  0.00000000E+00  0.00000000E+00
  0.00000000E+00  0.00000000E+00  0.00000000E+00
  0.00000000E+00  0.00000000E+00  0.00000000E+00
  0.00000000E+00  0.00000000E+00  0.00000000E+00
  0.00000000E+00  0.00000000E+00  0.00000000E+00
  0.00000000E+00  0.00000000E+00  0.00000000E+00
  0.00000000E+00  0.00000000E+00  0.00000000E+00
  0.00000000E+00  0.00000000E+00  0.00000000E+00
  0.00000000E+00  0.00000000E+00  0.00000000E+00
  0.00000000E+00  0.00000000E+00  0.00000000E+00
  0.00000000E+00  0.00000000E+00  0.00000000E+00
  0.00000000E+00  0.00000000E+00  0.00000000E+00
  0.00000000E+00  0.00000000E+00  0.00000000E+00
  0.00000000E+00  0.00000000E+00  0.00000000E+00
  0.00000000E+00  0.00000000E+00  0.00000000E+00
  0.00000000E+00  0.00000000E+00  0.00000000E+00
  0.00000000E+00  0.00000000E+00  0.00000000E+00
  0.00000000E+00  0.00000000E+00  0.00000000E+00
  0.00000000E+00  0.00000000E+00  0.00000000E+00
  0.00000000E+00  0.00000000E+00  0.00000000E+00
  0.00000000E+00  0.00000000E+00  0.00000000E+00
  0.00000000E+00  0.00000000E+00  0.00000000E+00
  0.00000000E+00  0.00000000E+00  0.00000000E+00
  0.00000000E+00  0.00000000E+00  0.00000000E+00
  0.00000000E+00  0.00000000E+00  0.00000000E+00
  0.00000000E+00  0.00000000E+00  0.00000000E+00
  0.00000000E+00  0.00000000E+00  0.00000000E+00
  0.00000000E+00  0.00000000E+00  0.00000000E+00
  0.00000000E+00  0.00000000E+00  0.00000000E+00
  0.00000000E+00  0.00000000E+00  0.00000000E+00
  0.00000000E+00  0.00000000E+00  0.00000000E+00
  0.00000000E+00  0.00000000E+00  0.00000000E+00
  0.00000000E+00  0.00000000E+00  0.00000000E+00
  0.00000000E+00  0.00000000E+00  0.00000000E+00
  0.00000000E+00  0.00000000E+00  0.00000000E+00
  0.00000000E+00  0.00000000E+00  0.00000000E+00
  0.00000000E+00  0.00000000E+00  0.00000000E+00
  0.00000000E+00  0.00000000E+00  0.00000000E+00
  0.00000000E+00  0.00000000E+00  0.00000000E+00
  0.00000000E+00  0.00000000E+00  0.00000000E+00
  0.00000000E+00  0.00000000E+00  0.00000000E+00
  0.00000000E+00  0.00000000E+00  0.00000000E+00
  0.00000000E+00  0.00000000E+00  0.00000000E+00
  0.00000000E+00  0.00000000E+00  0.00000000E+00
  0.00000000E+00  0.00000000E+00  0.00000000E+00
  0.00000000E+00  0.00000000E+00  0.00000000E+00
  0.00000000E+00  0.00000000E+00  0.00000000E+00
  0.00000000E+00  0.00000000E+00  0.00000000E+00
  0.00000000E+00  0.00000000E+00  0.00000000E+00
  0.00000000E+00  0.00000000E+00  0.00000000E+00
  0.00000000E+00  0.00000000E+00  0.00000000E+00
  0.00000000E+00  0.00000000E+00  0.00000000E+00
  0.00000000E+00  0.00000000E+00  0.00000000E+00
  0.00000000E+00  0.00000000E+00  0.00000000E+00
  0.00000000E+00  0.00000000E+00  0.00000000E+00
  0.00000000E+00  0.00000000E+00  0.00000000E+00
  0.00000000E+00  0.00000000E+00  0.00000000E+00
  0.00000000E+00  0.00000000E+00  0.00000000E+00
  0.00000000E+00  0.00000000E+00  0.00000000E+00
  0.00000000E+00  0.00000000E+00  0.00000000E+00
  0.00000000E+00  0.00000000E+00  0.00000000E+00
  0.00000000E+00  0.00000000E+00  0.00000000E+00
  0.00000000E+00  0.00000000E+00  0.00000000E+00
  0.00000000E+00  0.00000000E+00  0.00000000E+00
  0.00000000E+00  0.00000000E+00  0.00000000E+00
  0.00000000E+00  0.00000000E+00  0.00000000E+00
  0.00000000E+00  0.00000000E+00  0.00000000E+00
  0.00000000E+00  0.00000000E+00  0.00000000E+00
  0.00000000E+00  0.00000000E+00  0.00000000E+00
  0.00000000E+00  0.00000000E+00  0.00000000E+00
  0.00000000E+00  0.00000000E+00  0.00000000E+00
  0.00000000E+00  0.00000000E+00  0.00000000E+00
  0.00000000E+00  0.00000000E+00  0.00000000E+00
  0.00000000E+00  0.00000000E+00  0.00000000E+00
  0.00000000E+00  0.00000000E+00  0.00000000E+00
  0.00000000E+00  0.00000000E+00  0.00000000E+00
  0.00000000E+00  0.00000000E+00  0.00000000E+00
  0.00000000E+00  0.00000000E+00  0.00000000E+00
  0.00000000E+00  0.00000000E+00  0.00000000E+00
  0.00000000E+00  0.00000000E+00  0.00000000E+00
  0.00000000E+00  0.00000000E+00  0.00000000E+00
  0.00000000E+00  0.00000000E+00  0.00000000E+00
  0.00000000E+00  0.00000000E+00  0.00000000E+00
  0.00000000E+00  0.00000000E+00  0.00000000E+00
  0.00000000E+00  0.00000000E+00  0.00000000E+00
  0.00000000E+00  0.00000000E+00  0.00000000E+00
  0.00000000E+00  0.00000000E+00  0.00000000E+00
  0.00000000E+00  0.00000000E+00  0.00000000E+00
  0.00000000E+00  0.00000000E+00  0.00000000E+00
  0.00000000E+00  0.00000000E+00  0.00000000E+00
  0.00000000E+00  0.00000000E+00  0.00000000E+00
  0.00000000E+00  0.00000000E+00  0.00000000E+00
  0.00000000E+00  0.00000000E+00  0.00000000E+00
  0.00000000E+00  0.00000000E+00  0.00000000E+00
  0.00000000E+00  0.00000000E+00  0.00000000E+00
  0.00000000E+00  0.00000000E+00  0.00000000E+00
  0.00000000E+00  0.00000000E+00  0.00000000E+00
  0.00000000E+00  0.00000000E+00  0.00000000E+00
  0.00000000E+00  0.00000000E+00  0.00000000E+00
  0.00000000E+00  0.00000000E+00  0.00000000E+00
  0.00000000E+00  0.00000000E+00  0.00000000E+00
  0.00000000E+00  0.00000000E+00  0.00000000E+00
  0.00000000E+00  0.00000000E+00  0.00000000E+00
  0.00000000E+00  0.00000000E+00  0.00000000E+00
  0.00000000E+00  0.00000000E+00  0.00000000E+00
  0.00000000E+00  0.00000000E+00  0.00000000E+00
  0.00000000E+00  0.00000000E+00  0.00000000E+00
  0.00000000E+00  0.00000000E+00  0.00000000E+00
  0.00000000E+00  0.00000000E+00  0.00000000E+00
  0.00000000E+00  0.00000000E+00  0.00000000E+00
  0.00000000E+00  0.00000000E+00  0.00000000E+00
  0.00000000E+00  0.00000000E+00  0.00000000E+00
  0.00000000E+00  0.00000000E+00  0.00000000E+00
  0.00000000E+00  0.00000000E+00  0.00000000E+00
  0.00000000E+00  0.00000000E+00  0.00000000E+00
  0.00000000E+00  0.00000000E+00  0.00000000E+00
  0.00000000E+00  0.00000000E+00  0.00000000E+00
  0.00000000E+00  0.00000000E+00  0.00000000E+00
  0.00000000E+00  0.00000000E+00  0.00000000E+00
  0.00000000E+00  0.00000000E+00  0.00000000E+00
  0.00000000E+00  0.00000000E+00  0.00000000E+00
  0.00000000E+00  0.00000000E+00  0.00000000E+00
  0.00000000E+00  0.00000000E+00  0.00000000E+00
  0.00000000E+00  0.00000000E+00  0.00000000E+00
  0.00000000E+00  0.00000000E+00  0.00000000E+00
  0.00000000E+00  0.00000000E+00  0.00000000E+00
  0.00000000E+00  0.00000000E+00  0.00000000E+00
  0.00000000E+00  0.00000000E+00  0.00000000E+00
  0.00000000E+00  0.00000000E+00  0.00000000E+00
  0.00000000E+00  0.00000000E+00  0.00000000E+00
  0.00000000E+00  0.00000000E+00  0.00000000E+00
  0.00000000E+00  0.00000000E+00  0.00000000E+00
  0.00000000E+00  0.00000000E+00  0.00000000E+00
  0.00000000E+00  0.00000000E+00  0.00000000E+00
  0.00000000E+00  0.00000000E+00  0.00000000E+00
  0.00000000E+00  0.00000000E+00  0.00000000E+00
  0.00000000E+00  0.00000000E+00  0.00000000E+00
  0.00000000E+00  0.00000000E+00  0.00000000E+00
  0.00000000E+00  0.00000000E+00  0.00000000E+00
  0.00000000E+00  0.00000000E+00  0.00000000E+00
  0.00000000E+00  0.00000000E+00  0.00000000E+00
  0.00000000E+00  0.00000000E+00  0.00000000E+00
  0.00000000E+00  0.00000000E+00  0.00000000E+00
  0.00000000E+00  0.00000000E+00  0.00000000E+00
  0.00000000E+00  0.00000000E+00  0.00000000E+00
  0.00000000E+00  0.00000000E+00  0.00000000E+00
  0.00000000E+00  0.00000000E+00  0.00000000E+00
  0.00000000E+00  0.00000000E+00  0.00000000E+00
  0.00000000E+00  0.00000000E+00  0.00000000E+00
  0.00000000E+00  0.00000000E+00  0.00000000E+00
  0.00000000E+00  0.00000000E+00  0.00000000E+00
  0.00000000E+00  0.00000000E+00  0.00000000E+00
  0.00000000E+00  0.00000000E+00  0.00000000E+00
  0.00000000E+00  0.00000000E+00  0.00000000E+00
  0.00000000E+00  0.00000000E+00  0.00000000E+00
  0.00000000E+00  0.00000000E+00  0.00000000E+00
  0.00000000E+00  0.00000000E+00  0.00000000E+00
  0.00000000E+00  0.00000000E+00  0.00000000E+00
  0.00000000E+00  0.00000000E+00  0.00000000E+00
  0.00000000E+00  0.00000000E+00  0.00000000E+00
  0.00000000E+00  0.00000000E+00  0.00000000E+00
  0.00000000E+00  0.00000000E+00  0.00000000E+00
  0.00000000E+00  0.00000000E+00  0.00000000E+00
  0.00000000E+00  0.00000000E+00  0.00000000E+00
  0.00000000E+00  0.00000000E+00  0.00000000E+00
  0.00000000E+00  0.00000000E+00  0.00000000E+00
  0.00000000E+00  0.00000000E+00  0.00000000E+00
  0.00000000E+00  0.00000000E+00  0.00000000E+00
  0.00000000E+00  0.00000000E+00  0.00000000E+00
  0.00000000E+00  0.00000000E+00  0.00000000E+00
  0.00000000E+00  0.00000000E+00  0.00000000E+00
  0.00000000E+00  0.00000000E+00  0.00000000E+00
  0.00000000E+00  0.00000000E+00  0.00000000E+00
  0.00000000E+00  0.00000000E+00  0.00000000E+00
  0.00000000E+00  0.00000000E+00  0.00000000E+00
  0.00000000E+00  0.00000000E+00  0.00000000E+00
  0.00000000E+00  0.00000000E+00  0.00000000E+00
  0.00000000E+00  0.00000000E+00  0.00000000E+00
  0.00000000E+00  0.00000000E+00  0.00000000E+00
  0.00000000E+00  0.00000000E+00  0.00000000E+00
  0.00000000E+00  0.00000000E+00  0.00000000E+00
  0.00000000E+00  0.00000000E+00  0.00000000E+00
  0.00000000E+00  0.00000000E+00  0.00000000E+00
  0.00000000E+00  0.00000000E+00  0.00000000E+00
  0.00000000E+00  0.00000000E+00  0.00000000E+00
