# Supplementary material for: Ultraviolet Quantum Emitters in Hexagonal Boron Nitride from Carbon Clusters
Source: J Phys Chem Lett. 2022 Apr 1;13(14):3150–7. doi: 10.1021/acs.jpclett.2c00665 (PMC9014460; doi:10.1021/acs.jpclett.2c00665)
Supplement: Supplementary file 2 — jz2c00665_si_002.zip [file jz2c00665_si_002.zip › geometryfiles/2layer_4CNBN_N/BN.CONTCAR]

CNCI                                    
   1.00000000000000     
    17.4720001220999990    0.0000000000000000    0.0000000000000000
    -8.7919998169000007   15.2281903829999994    0.0000000000000000
     0.0000000000000000    0.0000000000000000    6.6289000510999996
   B    N    C 
    97    95     4
Direct
  0.0954255459779079  0.0476927040839202  0.7499999819999985
  0.0476417795114902  0.0952826287049324  0.2500000000000000
  0.2381242349249847  0.0475597083357916  0.7499999819999985
  0.1905168261177860  0.0952790109561095  0.2500000000000000
  0.3808176280786278  0.0475606744457258  0.7499999819999985
  0.3333676537051891  0.0952570316889121  0.2500000000000000
  0.5236507357124270  0.0477016688767526  0.7499999819999985
  0.4762299607195903  0.0952575198582023  0.2500000000000000
  0.6667978906758338  0.0483473662604238  0.7499999819999985
  0.6191098948171867  0.0952743511625434  0.2500000000000000
  0.8099712259347851  0.0485481941889055  0.7499999819999985
  0.7619453667993377  0.0952849787296646  0.2500000000000000
  0.9529369343233348  0.0483381958420910  0.7499999819999985
  0.9047865359217202  0.0953026120840077  0.2500000000000000
  0.0945659427951958  0.1899729724911358  0.7499999819999985
  0.0476382188278873  0.2381341532517428  0.2500000000000000
  0.2378997849801470  0.1902371293159934  0.7499999819999985
  0.1904838683518771  0.2381316157710736  0.2500000000000000
  0.3808534696222770  0.1903232701980070  0.7499999819999985
  0.3333706223629163  0.2381504189114962  0.2500000000000000
  0.5237366563482725  0.1902598381903679  0.7499999819999985
  0.4762430639494622  0.2381401934625356  0.2500000000000000
  0.6667850522875172  0.1899807534206973  0.7499999819999985
  0.6191074449854161  0.2381225932022552  0.2500000000000000
  0.8096782669443258  0.1905862881899628  0.7499999819999985
  0.7619665792069857  0.2381355757490779  0.2500000000000000
  0.9522882249221523  0.1905776628261390  0.7499999819999985
  0.9048017948431633  0.2381536686009289  0.2500000000000000
  0.0944125029394535  0.3329220184078068  0.7499999819999985
  0.0476562629383079  0.3809944514779737  0.2500000000000000
  0.2355985717777878  0.3314310948806057  0.7499999819999985
  0.1904899085275131  0.3809974569150587  0.2500000000000000
  0.3800022922296193  0.3331046613474768  0.7499999819999985
  0.3333439407675525  0.3809963959048899  0.2500000000000000
  0.5244874041409187  0.3331326459586093  0.7499999819999985
  0.4762882260710464  0.3811118580650907  0.2500000000000000
  0.6672098459225397  0.3314419080449721  0.7499999819999985
  0.6191199605186585  0.3809970506638555  0.2500000000000000
  0.8098826575658907  0.3329212084055015  0.7499999819999985
  0.7619783832126454  0.3809959348504414  0.2500000000000000
  0.9522758527351701  0.3331747841468918  0.7499999819999985
  0.9048190306478401  0.3809938268526698  0.2500000000000000
  0.0947654700233322  0.4759784099881352  0.7499999819999985
  0.0476504165846576  0.5238303127730318  0.2500000000000000
  0.2366271211914636  0.4755598796891886  0.7499999819999985
  0.1905066960796124  0.5238291019998982  0.2500000000000000
  0.3763071892477384  0.4724849343195907  0.7499999819999985
  0.3333655118125881  0.5238006692023874  0.2500000000000000
  0.4762666303543869  0.5237183175088250  0.2500000000000000
  0.6675925568515165  0.4724746706364583  0.7499999819999985
  0.6189415345793184  0.5237266072419564  0.2500000000000000
  0.8103403434691924  0.4755526314450295  0.7499999819999985
  0.7619137451303822  0.5238041102758205  0.2500000000000000
  0.9526173428609668  0.4759792357522429  0.7499999819999985
  0.9047982360841648  0.5238266602059038  0.2500000000000000
  0.0952036554861831  0.6190279071351794  0.7499999819999985
  0.0476467134744825  0.6666865135439763  0.2500000000000000
  0.2374602402707149  0.6188861390009258  0.7499999819999985
  0.1905094864680474  0.6666758321582686  0.2500000000000000
  0.3796640195442045  0.6185296091843873  0.7499999819999985
  0.3333600007874373  0.6666501016700361  0.2500000000000000
  0.5224446615869066  0.6197874326435423  0.7499999819999985
  0.4762229349498310  0.6666365385759107  0.2500000000000000
  0.6687348410648752  0.6198128857583060  0.7499999819999985
  0.6190806709334991  0.6666941419559828  0.2500000000000000
  0.8102296029908909  0.6185065242590487  0.7499999819999985
  0.7618720994363041  0.6666415991737166  0.2500000000000000
  0.9527891526661738  0.6188778210646978  0.7499999819999985
  0.9047556511572863  0.6666507960852018  0.2500000000000000
  0.0953506571457690  0.7619438921163746  0.7499999819999985
  0.0476235548744161  0.8095487728670944  0.2500000000000000
  0.2379926854748098  0.7619590690990699  0.7499999819999985
  0.1904999630338496  0.8095382598330678  0.2500000000000000
  0.3806796334826598  0.7619339092009034  0.7499999819999985
  0.3333753290356478  0.8095267292511533  0.2500000000000000
  0.5239504383263376  0.7628255166486430  0.7499999819999985
  0.4762464144996194  0.8095360473310157  0.2500000000000000
  0.6699085202353050  0.7684422725920671  0.7499999819999985
  0.6191221369689204  0.8095698267705513  0.2500000000000000
  0.8102661065902083  0.7628124368226330  0.7499999819999985
  0.7619217667393742  0.8095909016613051  0.2500000000000000
  0.9526284599186419  0.7619209918539670  0.7499999819999985
  0.9047422643644482  0.8095396298142319  0.2500000000000000
  0.0954287630820347  0.9047955167788908  0.7499999819999985
  0.0476347862117927  0.9524291893745916  0.2500000000000000
  0.2380931944576300  0.9047828652331480  0.7499999819999985
  0.1904903024654822  0.9523980508352661  0.2500000000000000
  0.3807770488435411  0.9048109634282226  0.7499999819999985
  0.3333582719420677  0.9523870456237952  0.2500000000000000
  0.5237532887432839  0.9053191679978131  0.7499999819999985
  0.4762509696831556  0.9524131815659606  0.2500000000000000
  0.6672355143006654  0.9072123440022519  0.7499999819999985
  0.6191188039997041  0.9524158944171977  0.2500000000000000
  0.8113709782646809  0.9072182587874338  0.7499999819999985
  0.7619520363371303  0.9524277297300706  0.2500000000000000
  0.9529735634740280  0.9053235877809936  0.7499999819999985
  0.9047918271569937  0.9524466048154783  0.2500000000000000
  0.0951710647856788  0.0475544495839968  0.2500000000000000
  0.0479173976459979  0.0953898878102953  0.7499999819999985
  0.2380091486772009  0.0475292770431716  0.2500000000000000
  0.1907429836246628  0.0953209812977982  0.7499999819999985
  0.3808527480837659  0.0475172244769448  0.2500000000000000
  0.3334386109048629  0.0953671066236886  0.7499999819999985
  0.5237261208714905  0.0475452833158480  0.2500000000000000
  0.4760920889842530  0.0953367776101964  0.7499999819999985
  0.6665784370752261  0.0475406485327469  0.2500000000000000
  0.6189927728018273  0.0953924162459161  0.7499999819999985
  0.8094299854356962  0.0475487997352282  0.2500000000000000
  0.7621623818404287  0.0958500052286210  0.7499999819999985
  0.9523003005312927  0.0475704187162115  0.2500000000000000
  0.9052121959577473  0.0958377857183792  0.7499999819999985
  0.0951429613192257  0.1903867883820629  0.2500000000000000
  0.0474023765156970  0.2379998309783149  0.7499999819999985
  0.2380179421082854  0.1904062977663284  0.2500000000000000
  0.1894835776080532  0.2370217313087263  0.7499999819999985
  0.3808710684671462  0.1903934681488682  0.2500000000000000
  0.3335381366492690  0.2381958610099485  0.7499999819999985
  0.5237068401372059  0.1903836143920540  0.2500000000000000
  0.4761836386366972  0.2382164618794543  0.7499999819999985
  0.6665846987152948  0.1903874271342908  0.2500000000000000
  0.6190571830792613  0.2370321195851011  0.7499999819999985
  0.8094349597373240  0.1904052661048430  0.2500000000000000
  0.7621087632163320  0.2380041871060053  0.7499999819999985
  0.9522953830610045  0.1904167398133494  0.2500000000000000
  0.9048878170911366  0.2382558717626378  0.7499999819999985
  0.0951467527940785  0.3332379675038132  0.2500000000000000
  0.0473655339795770  0.3809031292064307  0.7499999819999985
  0.2379836274905733  0.3332251245867316  0.2500000000000000
  0.1893993678888389  0.3803377638367241  0.7499999819999985
  0.3808494067253949  0.3332430597527096  0.2500000000000000
  0.3302547446048023  0.3782693723864523  0.7499999819999985
  0.5237207867247489  0.3332388355562288  0.2500000000000000
  0.4766007562190943  0.3817467015422845  0.7499999819999985
  0.6665757117463428  0.3332215192404251  0.2500000000000000
  0.6195279593368191  0.3782698087339302  0.7499999819999985
  0.8094477441247773  0.3332436703483818  0.2500000000000000
  0.7624533302481422  0.3803353071904081  0.7499999819999985
  0.9522956803390491  0.3332502307078600  0.2500000000000000
  0.9050508794847406  0.3809007675379185  0.7499999819999985
  0.0951403417336379  0.4760832401320615  0.2500000000000000
  0.0477338607303533  0.5239239224184163  0.7499999819999985
  0.2379867573125957  0.4760876319898898  0.2500000000000000
  0.1897680167315395  0.5237095926841911  0.7499999819999985
  0.3808121591541102  0.4760302135723898  0.2500000000000000
  0.3314482749538756  0.5228153576800345  0.7499999819999985
  0.5236785143426015  0.4759895634546404  0.2500000000000000
  0.6665695772901227  0.4760405774691984  0.2500000000000000
  0.8094407828725365  0.4760837167681611  0.2500000000000000
  0.7629097702741252  0.5228002644397364  0.7499999819999985
  0.9522846273810427  0.4760868133180021  0.2500000000000000
  0.9054801255020013  0.5237086191525060  0.7499999819999985
  0.0951429173650762  0.6189479051719158  0.2500000000000000
  0.0479862408498361  0.6668574813644262  0.7499999819999985
  0.2379936535341435  0.6189309066577188  0.2500000000000000
  0.1903824716061029  0.6668704065768437  0.7499999819999985
  0.3808515805733377  0.6188958867134458  0.2500000000000000
  0.3326183055082476  0.6666412897013941  0.7499999819999985
  0.5236636597655332  0.6188705405158315  0.2500000000000000
  0.4747794338086876  0.6672586341978068  0.7499999819999985
  0.6665393973670402  0.6188725501930278  0.2500000000000000
  0.8093788928723138  0.6188944145348481  0.2500000000000000
  0.7640011398620657  0.6672494852329297  0.7499999819999985
  0.9522778406876267  0.6189418081608948  0.2500000000000000
  0.9055144488220460  0.6666289513500140  0.7499999819999985
  0.0951306680270090  0.7618138858370581  0.2500000000000000
  0.0479576958677433  0.8097182777717997  0.7499999819999985
  0.2380063666327838  0.7617923747950166  0.2500000000000000
  0.1906408825259052  0.8097489519036478  0.7499999819999985
  0.3808686898359848  0.7617719296719229  0.2500000000000000
  0.3332874346583908  0.8097405056929673  0.7499999819999985
  0.5237241248202298  0.7617614901788469  0.2500000000000000
  0.4761505270574487  0.8102197891831814  0.7499999819999985
  0.6665957032995133  0.7618568243529114  0.2500000000000000
  0.6198969398347179  0.8131635624717918  0.7499999819999985
  0.8093579652566107  0.7617686178555819  0.2500000000000000
  0.7647858266339205  0.8131663698399046  0.7499999819999985
  0.9522338172153518  0.7617794656949899  0.2500000000000000
  0.9055914370604002  0.8102197650849913  0.7499999819999985
  0.0951213502969274  0.9046741784527679  0.2500000000000000
  0.0482144798243852  0.9527352865328313  0.7499999819999985
  0.2379910930191248  0.9046601143869774  0.2500000000000000
  0.1907296173294961  0.9525563716456654  0.7499999819999985
  0.3808627285562317  0.9046524572732061  0.2500000000000000
  0.3333628311943668  0.9525607355637897  0.7499999819999985
  0.5237222197814803  0.9046513832571624  0.2500000000000000
  0.4760610133951292  0.9527385124390668  0.7499999819999985
  0.6665884694925042  0.9046849767769490  0.2500000000000000
  0.6191440874105106  0.9538786336898251  0.7499999819999985
  0.8094645995318042  0.9047078219182365  0.2500000000000000
  0.7627701009751989  0.9540232850757092  0.7499999819999985
  0.9522712993109186  0.9046598868218498  0.2500000000000000
  0.9062626792904014  0.9538747724794491  0.7499999819999985
  0.5228318976930755  0.4742281688452700  0.7499999819999985
  0.4755150440515823  0.5198348034351297  0.7499999819999985
  0.6159069661334799  0.5198576740418162  0.7499999819999985
  0.6210484874366166  0.6705453959358861  0.7499999819999985
 
  0.00000000E+00  0.00000000E+00  0.00000000E+00
  0.00000000E+00  0.00000000E+00  0.00000000E+00
  0.00000000E+00  0.00000000E+00  0.00000000E+00
  0.00000000E+00  0.00000000E+00  0.00000000E+00
  0.00000000E+00  0.00000000E+00  0.00000000E+00
  0.00000000E+00  0.00000000E+00  0.00000000E+00
  0.00000000E+00  0.00000000E+00  0.00000000E+00
  0.00000000E+00  0.00000000E+00  0.00000000E+00
  0.00000000E+00  0.00000000E+00  0.00000000E+00
  0.00000000E+00  0.00000000E+00  0.00000000E+00
  0.00000000E+00  0.00000000E+00  0.00000000E+00
  0.00000000E+00  0.00000000E+00  0.00000000E+00
  0.00000000E+00  0.00000000E+00  0.00000000E+00
  0.00000000E+00  0.00000000E+00  0.00000000E+00
  0.00000000E+00  0.00000000E+00  0.00000000E+00
  0.00000000E+00  0.00000000E+00  0.00000000E+00
  0.00000000E+00  0.00000000E+00  0.00000000E+00
  0.00000000E+00  0.00000000E+00  0.00000000E+00
  0.00000000E+00  0.00000000E+00  0.00000000E+00
  0.00000000E+00  0.00000000E+00  0.00000000E+00
  0.00000000E+00  0.00000000E+00  0.00000000E+00
  0.00000000E+00  0.00000000E+00  0.00000000E+00
  0.00000000E+00  0.00000000E+00  0.00000000E+00
  0.00000000E+00  0.00000000E+00  0.00000000E+00
  0.00000000E+00  0.00000000E+00  0.00000000E+00
  0.00000000E+00  0.00000000E+00  0.00000000E+00
  0.00000000E+00  0.00000000E+00  0.00000000E+00
  0.00000000E+00  0.00000000E+00  0.00000000E+00
  0.00000000E+00  0.00000000E+00  0.00000000E+00
  0.00000000E+00  0.00000000E+00  0.00000000E+00
  0.00000000E+00  0.00000000E+00  0.00000000E+00
  0.00000000E+00  0.00000000E+00  0.00000000E+00
  0.00000000E+00  0.00000000E+00  0.00000000E+00
  0.00000000E+00  0.00000000E+00  0.00000000E+00
  0.00000000E+00  0.00000000E+00  0.00000000E+00
  0.00000000E+00  0.00000000E+00  0.00000000E+00
  0.00000000E+00  0.00000000E+00  0.00000000E+00
  0.00000000E+00  0.00000000E+00  0.00000000E+00
  0.00000000E+00  0.00000000E+00  0.00000000E+00
  0.00000000E+00  0.00000000E+00  0.00000000E+00
  0.00000000E+00  0.00000000E+00  0.00000000E+00
  0.00000000E+00  0.00000000E+00  0.00000000E+00
  0.00000000E+00  0.00000000E+00  0.00000000E+00
  0.00000000E+00  0.00000000E+00  0.00000000E+00
  0.00000000E+00  0.00000000E+00  0.00000000E+00
  0.00000000E+00  0.00000000E+00  0.00000000E+00
  0.00000000E+00  0.00000000E+00  0.00000000E+00
  0.00000000E+00  0.00000000E+00  0.00000000E+00
  0.00000000E+00  0.00000000E+00  0.00000000E+00
  0.00000000E+00  0.00000000E+00  0.00000000E+00
  0.00000000E+00  0.00000000E+00  0.00000000E+00
  0.00000000E+00  0.00000000E+00  0.00000000E+00
  0.00000000E+00  0.00000000E+00  0.00000000E+00
  0.00000000E+00  0.00000000E+00  0.00000000E+00
  0.00000000E+00  0.00000000E+00  0.00000000E+00
  0.00000000E+00  0.00000000E+00  0.00000000E+00
  0.00000000E+00  0.00000000E+00  0.00000000E+00
  0.00000000E+00  0.00000000E+00  0.00000000E+00
  0.00000000E+00  0.00000000E+00  0.00000000E+00
  0.00000000E+00  0.00000000E+00  0.00000000E+00
  0.00000000E+00  0.00000000E+00  0.00000000E+00
  0.00000000E+00  0.00000000E+00  0.00000000E+00
  0.00000000E+00  0.00000000E+00  0.00000000E+00
  0.00000000E+00  0.00000000E+00  0.00000000E+00
  0.00000000E+00  0.00000000E+00  0.00000000E+00
  0.00000000E+00  0.00000000E+00  0.00000000E+00
  0.00000000E+00  0.00000000E+00  0.00000000E+00
  0.00000000E+00  0.00000000E+00  0.00000000E+00
  0.00000000E+00  0.00000000E+00  0.00000000E+00
  0.00000000E+00  0.00000000E+00  0.00000000E+00
  0.00000000E+00  0.00000000E+00  0.00000000E+00
  0.00000000E+00  0.00000000E+00  0.00000000E+00
  0.00000000E+00  0.00000000E+00  0.00000000E+00
  0.00000000E+00  0.00000000E+00  0.00000000E+00
  0.00000000E+00  0.00000000E+00  0.00000000E+00
  0.00000000E+00  0.00000000E+00  0.00000000E+00
  0.00000000E+00  0.00000000E+00  0.00000000E+00
  0.00000000E+00  0.00000000E+00  0.00000000E+00
  0.00000000E+00  0.00000000E+00  0.00000000E+00
  0.00000000E+00  0.00000000E+00  0.00000000E+00
  0.00000000E+00  0.00000000E+00  0.00000000E+00
  0.00000000E+00  0.00000000E+00  0.00000000E+00
  0.00000000E+00  0.00000000E+00  0.00000000E+00
  0.00000000E+00  0.00000000E+00  0.00000000E+00
  0.00000000E+00  0.00000000E+00  0.00000000E+00
  0.00000000E+00  0.00000000E+00  0.00000000E+00
  0.00000000E+00  0.00000000E+00  0.00000000E+00
  0.00000000E+00  0.00000000E+00  0.00000000E+00
  0.00000000E+00  0.00000000E+00  0.00000000E+00
  0.00000000E+00  0.00000000E+00  0.00000000E+00
  0.00000000E+00  0.00000000E+00  0.00000000E+00
  0.00000000E+00  0.00000000E+00  0.00000000E+00
  0.00000000E+00  0.00000000E+00  0.00000000E+00
  0.00000000E+00  0.00000000E+00  0.00000000E+00
  0.00000000E+00  0.00000000E+00  0.00000000E+00
  0.00000000E+00  0.00000000E+00  0.00000000E+00
  0.00000000E+00  0.00000000E+00  0.00000000E+00
  0.00000000E+00  0.00000000E+00  0.00000000E+00
  0.00000000E+00  0.00000000E+00  0.00000000E+00
  0.00000000E+00  0.00000000E+00  0.00000000E+00
  0.00000000E+00  0.00000000E+00  0.00000000E+00
  0.00000000E+00  0.00000000E+00  0.00000000E+00
  0.00000000E+00  0.00000000E+00  0.00000000E+00
  0.00000000E+00  0.00000000E+00  0.00000000E+00
  0.00000000E+00  0.00000000E+00  0.00000000E+00
  0.00000000E+00  0.00000000E+00  0.00000000E+00
  0.00000000E+00  0.00000000E+00  0.00000000E+00
  0.00000000E+00  0.00000000E+00  0.00000000E+00
  0.00000000E+00  0.00000000E+00  0.00000000E+00
  0.00000000E+00  0.00000000E+00  0.00000000E+00
  0.00000000E+00  0.00000000E+00  0.00000000E+00
  0.00000000E+00  0.00000000E+00  0.00000000E+00
  0.00000000E+00  0.00000000E+00  0.00000000E+00
  0.00000000E+00  0.00000000E+00  0.00000000E+00
  0.00000000E+00  0.00000000E+00  0.00000000E+00
  0.00000000E+00  0.00000000E+00  0.00000000E+00
  0.00000000E+00  0.00000000E+00  0.00000000E+00
  0.00000000E+00  0.00000000E+00  0.00000000E+00
  0.00000000E+00  0.00000000E+00  0.00000000E+00
  0.00000000E+00  0.00000000E+00  0.00000000E+00
  0.00000000E+00  0.00000000E+00  0.00000000E+00
  0.00000000E+00  0.00000000E+00  0.00000000E+00
  0.00000000E+00  0.00000000E+00  0.00000000E+00
  0.00000000E+00  0.00000000E+00  0.00000000E+00
  0.00000000E+00  0.00000000E+00  0.00000000E+00
  0.00000000E+00  0.00000000E+00  0.00000000E+00
  0.00000000E+00  0.00000000E+00  0.00000000E+00
  0.00000000E+00  0.00000000E+00  0.00000000E+00
  0.00000000E+00  0.00000000E+00  0.00000000E+00
  0.00000000E+00  0.00000000E+00  0.00000000E+00
  0.00000000E+00  0.00000000E+00  0.00000000E+00
  0.00000000E+00  0.00000000E+00  0.00000000E+00
  0.00000000E+00  0.00000000E+00  0.00000000E+00
  0.00000000E+00  0.00000000E+00  0.00000000E+00
  0.00000000E+00  0.00000000E+00  0.00000000E+00
  0.00000000E+00  0.00000000E+00  0.00000000E+00
  0.00000000E+00  0.00000000E+00  0.00000000E+00
  0.00000000E+00  0.00000000E+00  0.00000000E+00
  0.00000000E+00  0.00000000E+00  0.00000000E+00
  0.00000000E+00  0.00000000E+00  0.00000000E+00
  0.00000000E+00  0.00000000E+00  0.00000000E+00
  0.00000000E+00  0.00000000E+00  0.00000000E+00
  0.00000000E+00  0.00000000E+00  0.00000000E+00
  0.00000000E+00  0.00000000E+00  0.00000000E+00
  0.00000000E+00  0.00000000E+00  0.00000000E+00
  0.00000000E+00  0.00000000E+00  0.00000000E+00
  0.00000000E+00  0.00000000E+00  0.00000000E+00
  0.00000000E+00  0.00000000E+00  0.00000000E+00
  0.00000000E+00  0.00000000E+00  0.00000000E+00
  0.00000000E+00  0.00000000E+00  0.00000000E+00
  0.00000000E+00  0.00000000E+00  0.00000000E+00
  0.00000000E+00  0.00000000E+00  0.00000000E+00
  0.00000000E+00  0.00000000E+00  0.00000000E+00
  0.00000000E+00  0.00000000E+00  0.00000000E+00
  0.00000000E+00  0.00000000E+00  0.00000000E+00
  0.00000000E+00  0.00000000E+00  0.00000000E+00
  0.00000000E+00  0.00000000E+00  0.00000000E+00
  0.00000000E+00  0.00000000E+00  0.00000000E+00
  0.00000000E+00  0.00000000E+00  0.00000000E+00
  0.00000000E+00  0.00000000E+00  0.00000000E+00
  0.00000000E+00  0.00000000E+00  0.00000000E+00
  0.00000000E+00  0.00000000E+00  0.00000000E+00
  0.00000000E+00  0.00000000E+00  0.00000000E+00
  0.00000000E+00  0.00000000E+00  0.00000000E+00
  0.00000000E+00  0.00000000E+00  0.00000000E+00
  0.00000000E+00  0.00000000E+00  0.00000000E+00
  0.00000000E+00  0.00000000E+00  0.00000000E+00
  0.00000000E+00  0.00000000E+00  0.00000000E+00
  0.00000000E+00  0.00000000E+00  0.00000000E+00
  0.00000000E+00  0.00000000E+00  0.00000000E+00
  0.00000000E+00  0.00000000E+00  0.00000000E+00
  0.00000000E+00  0.00000000E+00  0.00000000E+00
  0.00000000E+00  0.00000000E+00  0.00000000E+00
  0.00000000E+00  0.00000000E+00  0.00000000E+00
  0.00000000E+00  0.00000000E+00  0.00000000E+00
  0.00000000E+00  0.00000000E+00  0.00000000E+00
  0.00000000E+00  0.00000000E+00  0.00000000E+00
  0.00000000E+00  0.00000000E+00  0.00000000E+00
  0.00000000E+00  0.00000000E+00  0.00000000E+00
  0.00000000E+00  0.00000000E+00  0.00000000E+00
  0.00000000E+00  0.00000000E+00  0.00000000E+00
  0.00000000E+00  0.00000000E+00  0.00000000E+00
  0.00000000E+00  0.00000000E+00  0.00000000E+00
  0.00000000E+00  0.00000000E+00  0.00000000E+00
  0.00000000E+00  0.00000000E+00  0.00000000E+00
  0.00000000E+00  0.00000000E+00  0.00000000E+00
  0.00000000E+00  0.00000000E+00  0.00000000E+00
  0.00000000E+00  0.00000000E+00  0.00000000E+00
  0.00000000E+00  0.00000000E+00  0.00000000E+00
  0.00000000E+00  0.00000000E+00  0.00000000E+00
  0.00000000E+00  0.00000000E+00  0.00000000E+00
  0.00000000E+00  0.00000000E+00  0.00000000E+00
  0.00000000E+00  0.00000000E+00  0.00000000E+00
  0.00000000E+00  0.00000000E+00  0.00000000E+00
  0.00000000E+00  0.00000000E+00  0.00000000E+00
  0.00000000E+00  0.00000000E+00  0.00000000E+00
