# Supplementary material for: Ultraviolet Quantum Emitters in Hexagonal Boron Nitride from Carbon Clusters
Source: J Phys Chem Lett. 2022 Apr 1;13(14):3150–7. doi: 10.1021/acs.jpclett.2c00665 (PMC9014460; doi:10.1021/acs.jpclett.2c00665)
Supplement: Supplementary file 2 — jz2c00665_si_002.zip [file jz2c00665_si_002.zip › geometryfiles/2layer_4Cpair/BN.CONTCAR]

CNCI                                    
   1.00000000000000     
    17.4720001220999990    0.0000000000000000    0.0000000000000000
    -8.7919998169000007   15.2281903829999994    0.0000000000000000
     0.0000000000000000    0.0000000000000000    6.6289000510999996
   B    N    C 
    96    96     4
Direct
  0.0952877294211823  0.0474826788042722  0.7499999819999985
  0.0476569652144756  0.0953022395408532  0.2500000000000000
  0.2381931497157467  0.0477156384839296  0.7499999819999985
  0.1905618219655232  0.0953280982950243  0.2500000000000000
  0.3809529381225353  0.0478207136581411  0.7499999819999985
  0.3333882875022551  0.0952710135087661  0.2500000000000000
  0.5237036279808668  0.0477811297215259  0.7499999819999985
  0.4762184424294029  0.0952170345863702  0.2500000000000000
  0.6666138192202755  0.0477469049100577  0.7499999819999985
  0.6190804177730485  0.0952174952790621  0.2500000000000000
  0.8096577465002232  0.0479162875151828  0.7499999819999985
  0.7619083507089756  0.0952444862344110  0.2500000000000000
  0.9527162498423235  0.0479079499845670  0.7499999819999985
  0.9047575276130886  0.0952864834542439  0.2500000000000000
  0.0948408380187948  0.1900428928003806  0.7499999819999985
  0.0476658892748865  0.2381686941391246  0.2500000000000000
  0.2386243370871715  0.1908529152941924  0.7499999819999985
  0.1905522613034368  0.2382224307164712  0.2500000000000000
  0.3812505865937394  0.1909903938728545  0.7499999819999985
  0.3334284017432610  0.2382528742444774  0.2500000000000000
  0.5238811055835312  0.1909912751445253  0.7499999819999985
  0.4762315187698787  0.2381273282371851  0.2500000000000000
  0.6666138710210431  0.1905216013502689  0.7499999819999985
  0.6190827031225571  0.2380618344784935  0.2500000000000000
  0.8094682483740863  0.1904832291064202  0.7499999819999985
  0.7619511896381397  0.2380901716821093  0.2500000000000000
  0.9522888904870839  0.1904644446740178  0.7499999819999985
  0.9048006197539066  0.2381428924911750  0.2500000000000000
  0.0948336102544717  0.3331177284013913  0.7499999819999985
  0.0477000128847273  0.3810166632814268  0.2500000000000000
  0.2365155599826989  0.3319303871006366  0.7499999819999985
  0.1905708484859377  0.3810863941590864  0.2500000000000000
  0.3817898395731968  0.3348638583445045  0.7499999819999985
  0.3334709011760449  0.3811963383456781  0.2500000000000000
  0.5248130600466526  0.3344249857987976  0.7499999819999985
  0.4763297825905899  0.3812300014509984  0.2500000000000000
  0.6669674584864693  0.3333523969187119  0.7499999819999985
  0.6191003065366217  0.3809615602837261  0.2500000000000000
  0.8095699805482647  0.3331855332398410  0.7499999819999985
  0.7619855939506390  0.3809468660687770  0.2500000000000000
  0.9522658694529452  0.3332868450354858  0.7499999819999985
  0.9048475120290878  0.3809859830457514  0.2500000000000000
  0.0950190512080459  0.4761597265516832  0.7499999819999985
  0.0477194675824793  0.5238526669634891  0.2500000000000000
  0.2376360495664506  0.4759021280073091  0.7499999819999985
  0.1905847333138554  0.5238721785853107  0.2500000000000000
  0.3783596962324956  0.4732544298735436  0.7499999819999985
  0.3334828358946877  0.5239287274327133  0.2500000000000000
  0.4763308711644305  0.5239967204407966  0.2500000000000000
  0.6668924266004139  0.4759140759347916  0.7499999819999985
  0.6189912484072299  0.5239539876997713  0.2500000000000000
  0.8094301194654160  0.4757865417204097  0.7499999819999985
  0.7619686950915554  0.5238364547636781  0.2500000000000000
  0.9522476970735156  0.4761471720444586  0.7499999819999985
  0.9048628677045107  0.5238464468976595  0.2500000000000000
  0.0949869578799149  0.6190609155182909  0.7499999819999985
  0.0477251726089837  0.6667170959482107  0.2500000000000000
  0.2379983791017412  0.6189768407292613  0.7499999819999985
  0.1905888399373764  0.6666906101846759  0.2500000000000000
  0.3810488852816004  0.6185938311204896  0.7499999819999985
  0.3334400766831657  0.6666631957784772  0.2500000000000000
  0.5239083466071851  0.6187381689929826  0.7499999819999985
  0.4762789109474359  0.6666367918526436  0.2500000000000000
  0.6189310113136827  0.6666190144086419  0.2500000000000000
  0.8084349336648972  0.6179366596027352  0.7499999819999985
  0.7616986575715800  0.6666060780359035  0.2500000000000000
  0.9518164575348861  0.6189017066125143  0.7499999819999985
  0.9048023903602833  0.6666881632232405  0.2500000000000000
  0.0949711722749252  0.7618160353615494  0.7499999819999985
  0.0476629195130645  0.8095664076282542  0.2500000000000000
  0.2380299207850611  0.7618945662125560  0.7499999819999985
  0.1905589296427459  0.8095419527609525  0.2500000000000000
  0.3810678677423907  0.7617263293188775  0.7499999819999985
  0.3334265375368471  0.8095069930962255  0.2500000000000000
  0.5242167903783643  0.7617607690156812  0.7499999819999985
  0.4762488067646912  0.8094841596777359  0.2500000000000000
  0.6694447276997846  0.7643228656454397  0.7499999819999985
  0.6190027274199809  0.8094587971656729  0.2500000000000000
  0.8079747860909993  0.7610471219663063  0.7499999819999985
  0.7617492183053757  0.8094817457874749  0.2500000000000000
  0.9518220428939010  0.7615297602577962  0.7499999819999985
  0.9046964485402430  0.8095192447866121  0.2500000000000000
  0.0950703353221358  0.9045642884044991  0.7499999819999985
  0.0476481730121965  0.9524375193724550  0.2500000000000000
  0.2380124470362687  0.9047763759908325  0.7499999819999985
  0.1905253568293481  0.9524110166017601  0.2500000000000000
  0.3808905556254959  0.9047480537169986  0.7499999819999985
  0.3333877283599117  0.9523691242577114  0.2500000000000000
  0.5238163393672886  0.9047806442945484  0.7499999819999985
  0.4762475880839072  0.9523661143303720  0.2500000000000000
  0.6668732366493736  0.9051375424319381  0.7499999819999985
  0.6190622151383172  0.9523520258495959  0.2500000000000000
  0.8107961367358584  0.9062082708226225  0.7499999819999985
  0.7618575324952230  0.9523732337804218  0.2500000000000000
  0.9519361883248612  0.9041810532460726  0.7499999819999985
  0.9047417434285628  0.9524073420668179  0.2500000000000000
  0.0951833702633243  0.0475600552837461  0.2500000000000000
  0.0478196218287763  0.0952079145054752  0.7499999819999985
  0.2380252600563020  0.0475408641730358  0.2500000000000000
  0.1908988151416415  0.0955543625751227  0.7499999819999985
  0.3808612262030656  0.0475248535169982  0.2500000000000000
  0.3336722546833470  0.0958159398463285  0.7499999819999985
  0.5237280542254845  0.0475521656110995  0.2500000000000000
  0.4763600157565979  0.0958787385094517  0.7499999819999985
  0.6665707639817317  0.0475413811759207  0.2500000000000000
  0.6190924796391774  0.0955768935385769  0.7499999819999985
  0.8094147870483410  0.0475399287608191  0.2500000000000000
  0.7620292792102230  0.0955574237662880  0.7499999819999985
  0.9522849293074354  0.0475453846457030  0.2500000000000000
  0.9050304982030836  0.0954795336448097  0.7499999819999985
  0.0951576255253842  0.1904002074482525  0.2500000000000000
  0.0475372892707851  0.2380038203319818  0.7499999819999985
  0.2380513513194022  0.1904395579183045  0.2500000000000000
  0.1899624112899448  0.2373307962415145  0.7499999819999985
  0.3808988952535328  0.1904135478857356  0.2500000000000000
  0.3346767247107932  0.2394034214001700  0.7499999819999985
  0.5237196483002629  0.1903821279477558  0.2500000000000000
  0.4767287917568745  0.2394157590797537  0.7499999819999985
  0.6665828243449474  0.1903826029708139  0.2500000000000000
  0.6192130705971859  0.2385269255461225  0.7499999819999985
  0.8094238094373182  0.1904000395058523  0.2500000000000000
  0.7619397064655714  0.2382574328357351  0.7499999819999985
  0.9522841490418706  0.1904084311276876  0.2500000000000000
  0.9047738927040929  0.2382320098527060  0.7499999819999985
  0.0951471599870591  0.3332483582834980  0.2500000000000000
  0.0474534143435577  0.3809968566108266  0.7499999819999985
  0.2380401471248294  0.3332844859112811  0.2500000000000000
  0.1899466531052255  0.3805413284712338  0.7499999819999985
  0.3809162096457345  0.3332995184545642  0.2500000000000000
  0.3313935093001183  0.3788831945394392  0.7499999819999985
  0.5237778382775470  0.3332478674790139  0.2500000000000000
  0.4795579333815342  0.3847398503007903  0.7499999819999985
  0.6666049073099485  0.3332130531716120  0.2500000000000000
  0.6196565955527961  0.3816195036406311  0.7499999819999985
  0.8094509701917872  0.3332355023912371  0.2500000000000000
  0.7620423904009419  0.3809969656591426  0.7499999819999985
  0.9522876331539666  0.3332521757123905  0.2500000000000000
  0.9047635524735724  0.3810762884545789  0.7499999819999985
  0.0951344624181092  0.4760912958584410  0.2500000000000000
  0.0474506874591318  0.5239365091917567  0.7499999819999985
  0.2379994487752319  0.4761155150308422  0.2500000000000000
  0.1901571382817122  0.5237663737140653  0.7499999819999985
  0.3808970735522768  0.4761357186719411  0.2500000000000000
  0.3325645409826877  0.5229720388027304  0.7499999819999985
  0.5238193057931779  0.4760568663559599  0.2500000000000000
  0.6666126315668880  0.4760674646082875  0.2500000000000000
  0.6187092905741440  0.5243573565762335  0.7499999819999985
  0.8094585798471661  0.4760743316725017  0.2500000000000000
  0.7614456404233367  0.5233722020836964  0.7499999819999985
  0.9522867465038491  0.4760949696605176  0.2500000000000000
  0.9045066788897745  0.5238215009963277  0.7499999819999985
  0.0951457041621686  0.6189545554919047  0.2500000000000000
  0.0471660792626299  0.6666692142447070  0.7499999819999985
  0.2379852388160857  0.6189440848532975  0.2500000000000000
  0.1903173911804553  0.6667637784662678  0.7499999819999985
  0.3808393745787117  0.6189494285969340  0.2500000000000000
  0.3332646017042399  0.6665240081149340  0.7499999819999985
  0.5236902940338110  0.6189779014439672  0.2500000000000000
  0.4761778207138687  0.6668961181239611  0.7499999819999985
  0.6666142431987898  0.6188763622970513  0.2500000000000000
  0.8094162527337758  0.6188803847835319  0.2500000000000000
  0.7583901998190983  0.6634365771191991  0.7499999819999985
  0.9522956401387925  0.6189472008973835  0.2500000000000000
  0.9036691289608781  0.6663205462333355  0.7499999819999985
  0.0951474443782521  0.7618223785341951  0.2500000000000000
  0.0472296809086265  0.8093442804552863  0.7499999819999985
  0.2380082298209791  0.7618046449548683  0.2500000000000000
  0.1903772958453686  0.8096196815953839  0.7499999819999985
  0.3808540129038079  0.7618045569252982  0.2500000000000000
  0.3334075285419684  0.8096299814480158  0.7499999819999985
  0.5237037209978583  0.7618270583858753  0.2500000000000000
  0.4765261767944208  0.8097799571724680  0.7499999819999985
  0.6665411298992688  0.7617977867085728  0.2500000000000000
  0.6200593768316467  0.8104857682380708  0.7499999819999985
  0.8093809687135061  0.7617706244262092  0.2500000000000000
  0.7641300333726107  0.8115977915801758  0.7499999819999985
  0.9522636046955566  0.7617825826832924  0.2500000000000000
  0.9036688448048168  0.8083714122958880  0.7499999819999985
  0.0951362092105694  0.9046804173457447  0.2500000000000000
  0.0474839060063031  0.9521186680154708  0.7499999819999985
  0.2380014006576984  0.9046684852556829  0.2500000000000000
  0.1905146474798552  0.9525308924368568  0.7499999819999985
  0.3808658625402040  0.9046689308201072  0.2500000000000000
  0.3334216656286247  0.9526703976314597  0.7499999819999985
  0.5237180377836111  0.9046827196398420  0.2500000000000000
  0.4762753351735628  0.9527020953216057  0.7499999819999985
  0.6665721805435630  0.9046807595460719  0.2500000000000000
  0.6192717187393039  0.9528714742423172  0.7499999819999985
  0.8094189462140456  0.9046546991972184  0.2500000000000000
  0.7624886565669109  0.9530848969831790  0.7499999819999985
  0.9522740546970817  0.9046530248529960  0.2500000000000000
  0.9056813441212838  0.9530570879989002  0.7499999819999985
  0.5245338869496131  0.4776648188322744  0.7499999819999985
  0.4774757306696353  0.5206238361568338  0.7499999819999985
  0.6652250216266267  0.6183328532640795  0.7499999819999985
  0.6223111191221653  0.6654218499855331  0.7499999819999985
 
  0.00000000E+00  0.00000000E+00  0.00000000E+00
  0.00000000E+00  0.00000000E+00  0.00000000E+00
  0.00000000E+00  0.00000000E+00  0.00000000E+00
  0.00000000E+00  0.00000000E+00  0.00000000E+00
  0.00000000E+00  0.00000000E+00  0.00000000E+00
  0.00000000E+00  0.00000000E+00  0.00000000E+00
  0.00000000E+00  0.00000000E+00  0.00000000E+00
  0.00000000E+00  0.00000000E+00  0.00000000E+00
  0.00000000E+00  0.00000000E+00  0.00000000E+00
  0.00000000E+00  0.00000000E+00  0.00000000E+00
  0.00000000E+00  0.00000000E+00  0.00000000E+00
  0.00000000E+00  0.00000000E+00  0.00000000E+00
  0.00000000E+00  0.00000000E+00  0.00000000E+00
  0.00000000E+00  0.00000000E+00  0.00000000E+00
  0.00000000E+00  0.00000000E+00  0.00000000E+00
  0.00000000E+00  0.00000000E+00  0.00000000E+00
  0.00000000E+00  0.00000000E+00  0.00000000E+00
  0.00000000E+00  0.00000000E+00  0.00000000E+00
  0.00000000E+00  0.00000000E+00  0.00000000E+00
  0.00000000E+00  0.00000000E+00  0.00000000E+00
  0.00000000E+00  0.00000000E+00  0.00000000E+00
  0.00000000E+00  0.00000000E+00  0.00000000E+00
  0.00000000E+00  0.00000000E+00  0.00000000E+00
  0.00000000E+00  0.00000000E+00  0.00000000E+00
  0.00000000E+00  0.00000000E+00  0.00000000E+00
  0.00000000E+00  0.00000000E+00  0.00000000E+00
  0.00000000E+00  0.00000000E+00  0.00000000E+00
  0.00000000E+00  0.00000000E+00  0.00000000E+00
  0.00000000E+00  0.00000000E+00  0.00000000E+00
  0.00000000E+00  0.00000000E+00  0.00000000E+00
  0.00000000E+00  0.00000000E+00  0.00000000E+00
  0.00000000E+00  0.00000000E+00  0.00000000E+00
  0.00000000E+00  0.00000000E+00  0.00000000E+00
  0.00000000E+00  0.00000000E+00  0.00000000E+00
  0.00000000E+00  0.00000000E+00  0.00000000E+00
  0.00000000E+00  0.00000000E+00  0.00000000E+00
  0.00000000E+00  0.00000000E+00  0.00000000E+00
  0.00000000E+00  0.00000000E+00  0.00000000E+00
  0.00000000E+00  0.00000000E+00  0.00000000E+00
  0.00000000E+00  0.00000000E+00  0.00000000E+00
  0.00000000E+00  0.00000000E+00  0.00000000E+00
  0.00000000E+00  0.00000000E+00  0.00000000E+00
  0.00000000E+00  0.00000000E+00  0.00000000E+00
  0.00000000E+00  0.00000000E+00  0.00000000E+00
  0.00000000E+00  0.00000000E+00  0.00000000E+00
  0.00000000E+00  0.00000000E+00  0.00000000E+00
  0.00000000E+00  0.00000000E+00  0.00000000E+00
  0.00000000E+00  0.00000000E+00  0.00000000E+00
  0.00000000E+00  0.00000000E+00  0.00000000E+00
  0.00000000E+00  0.00000000E+00  0.00000000E+00
  0.00000000E+00  0.00000000E+00  0.00000000E+00
  0.00000000E+00  0.00000000E+00  0.00000000E+00
  0.00000000E+00  0.00000000E+00  0.00000000E+00
  0.00000000E+00  0.00000000E+00  0.00000000E+00
  0.00000000E+00  0.00000000E+00  0.00000000E+00
  0.00000000E+00  0.00000000E+00  0.00000000E+00
  0.00000000E+00  0.00000000E+00  0.00000000E+00
  0.00000000E+00  0.00000000E+00  0.00000000E+00
  0.00000000E+00  0.00000000E+00  0.00000000E+00
  0.00000000E+00  0.00000000E+00  0.00000000E+00
  0.00000000E+00  0.00000000E+00  0.00000000E+00
  0.00000000E+00  0.00000000E+00  0.00000000E+00
  0.00000000E+00  0.00000000E+00  0.00000000E+00
  0.00000000E+00  0.00000000E+00  0.00000000E+00
  0.00000000E+00  0.00000000E+00  0.00000000E+00
  0.00000000E+00  0.00000000E+00  0.00000000E+00
  0.00000000E+00  0.00000000E+00  0.00000000E+00
  0.00000000E+00  0.00000000E+00  0.00000000E+00
  0.00000000E+00  0.00000000E+00  0.00000000E+00
  0.00000000E+00  0.00000000E+00  0.00000000E+00
  0.00000000E+00  0.00000000E+00  0.00000000E+00
  0.00000000E+00  0.00000000E+00  0.00000000E+00
  0.00000000E+00  0.00000000E+00  0.00000000E+00
  0.00000000E+00  0.00000000E+00  0.00000000E+00
  0.00000000E+00  0.00000000E+00  0.00000000E+00
  0.00000000E+00  0.00000000E+00  0.00000000E+00
  0.00000000E+00  0.00000000E+00  0.00000000E+00
  0.00000000E+00  0.00000000E+00  0.00000000E+00
  0.00000000E+00  0.00000000E+00  0.00000000E+00
  0.00000000E+00  0.00000000E+00  0.00000000E+00
  0.00000000E+00  0.00000000E+00  0.00000000E+00
  0.00000000E+00  0.00000000E+00  0.00000000E+00
  0.00000000E+00  0.00000000E+00  0.00000000E+00
  0.00000000E+00  0.00000000E+00  0.00000000E+00
  0.00000000E+00  0.00000000E+00  0.00000000E+00
  0.00000000E+00  0.00000000E+00  0.00000000E+00
  0.00000000E+00  0.00000000E+00  0.00000000E+00
  0.00000000E+00  0.00000000E+00  0.00000000E+00
  0.00000000E+00  0.00000000E+00  0.00000000E+00
  0.00000000E+00  0.00000000E+00  0.00000000E+00
  0.00000000E+00  0.00000000E+00  0.00000000E+00
  0.00000000E+00  0.00000000E+00  0.00000000E+00
  0.00000000E+00  0.00000000E+00  0.00000000E+00
  0.00000000E+00  0.00000000E+00  0.00000000E+00
  0.00000000E+00  0.00000000E+00  0.00000000E+00
  0.00000000E+00  0.00000000E+00  0.00000000E+00
  0.00000000E+00  0.00000000E+00  0.00000000E+00
  0.00000000E+00  0.00000000E+00  0.00000000E+00
  0.00000000E+00  0.00000000E+00  0.00000000E+00
  0.00000000E+00  0.00000000E+00  0.00000000E+00
  0.00000000E+00  0.00000000E+00  0.00000000E+00
  0.00000000E+00  0.00000000E+00  0.00000000E+00
  0.00000000E+00  0.00000000E+00  0.00000000E+00
  0.00000000E+00  0.00000000E+00  0.00000000E+00
  0.00000000E+00  0.00000000E+00  0.00000000E+00
  0.00000000E+00  0.00000000E+00  0.00000000E+00
  0.00000000E+00  0.00000000E+00  0.00000000E+00
  0.00000000E+00  0.00000000E+00  0.00000000E+00
  0.00000000E+00  0.00000000E+00  0.00000000E+00
  0.00000000E+00  0.00000000E+00  0.00000000E+00
  0.00000000E+00  0.00000000E+00  0.00000000E+00
  0.00000000E+00  0.00000000E+00  0.00000000E+00
  0.00000000E+00  0.00000000E+00  0.00000000E+00
  0.00000000E+00  0.00000000E+00  0.00000000E+00
  0.00000000E+00  0.00000000E+00  0.00000000E+00
  0.00000000E+00  0.00000000E+00  0.00000000E+00
  0.00000000E+00  0.00000000E+00  0.00000000E+00
  0.00000000E+00  0.00000000E+00  0.00000000E+00
  0.00000000E+00  0.00000000E+00  0.00000000E+00
  0.00000000E+00  0.00000000E+00  0.00000000E+00
  0.00000000E+00  0.00000000E+00  0.00000000E+00
  0.00000000E+00  0.00000000E+00  0.00000000E+00
  0.00000000E+00  0.00000000E+00  0.00000000E+00
  0.00000000E+00  0.00000000E+00  0.00000000E+00
  0.00000000E+00  0.00000000E+00  0.00000000E+00
  0.00000000E+00  0.00000000E+00  0.00000000E+00
  0.00000000E+00  0.00000000E+00  0.00000000E+00
  0.00000000E+00  0.00000000E+00  0.00000000E+00
  0.00000000E+00  0.00000000E+00  0.00000000E+00
  0.00000000E+00  0.00000000E+00  0.00000000E+00
  0.00000000E+00  0.00000000E+00  0.00000000E+00
  0.00000000E+00  0.00000000E+00  0.00000000E+00
  0.00000000E+00  0.00000000E+00  0.00000000E+00
  0.00000000E+00  0.00000000E+00  0.00000000E+00
  0.00000000E+00  0.00000000E+00  0.00000000E+00
  0.00000000E+00  0.00000000E+00  0.00000000E+00
  0.00000000E+00  0.00000000E+00  0.00000000E+00
  0.00000000E+00  0.00000000E+00  0.00000000E+00
  0.00000000E+00  0.00000000E+00  0.00000000E+00
  0.00000000E+00  0.00000000E+00  0.00000000E+00
  0.00000000E+00  0.00000000E+00  0.00000000E+00
  0.00000000E+00  0.00000000E+00  0.00000000E+00
  0.00000000E+00  0.00000000E+00  0.00000000E+00
  0.00000000E+00  0.00000000E+00  0.00000000E+00
  0.00000000E+00  0.00000000E+00  0.00000000E+00
  0.00000000E+00  0.00000000E+00  0.00000000E+00
  0.00000000E+00  0.00000000E+00  0.00000000E+00
  0.00000000E+00  0.00000000E+00  0.00000000E+00
  0.00000000E+00  0.00000000E+00  0.00000000E+00
  0.00000000E+00  0.00000000E+00  0.00000000E+00
  0.00000000E+00  0.00000000E+00  0.00000000E+00
  0.00000000E+00  0.00000000E+00  0.00000000E+00
  0.00000000E+00  0.00000000E+00  0.00000000E+00
  0.00000000E+00  0.00000000E+00  0.00000000E+00
  0.00000000E+00  0.00000000E+00  0.00000000E+00
  0.00000000E+00  0.00000000E+00  0.00000000E+00
  0.00000000E+00  0.00000000E+00  0.00000000E+00
  0.00000000E+00  0.00000000E+00  0.00000000E+00
  0.00000000E+00  0.00000000E+00  0.00000000E+00
  0.00000000E+00  0.00000000E+00  0.00000000E+00
  0.00000000E+00  0.00000000E+00  0.00000000E+00
  0.00000000E+00  0.00000000E+00  0.00000000E+00
  0.00000000E+00  0.00000000E+00  0.00000000E+00
  0.00000000E+00  0.00000000E+00  0.00000000E+00
  0.00000000E+00  0.00000000E+00  0.00000000E+00
  0.00000000E+00  0.00000000E+00  0.00000000E+00
  0.00000000E+00  0.00000000E+00  0.00000000E+00
  0.00000000E+00  0.00000000E+00  0.00000000E+00
  0.00000000E+00  0.00000000E+00  0.00000000E+00
  0.00000000E+00  0.00000000E+00  0.00000000E+00
  0.00000000E+00  0.00000000E+00  0.00000000E+00
  0.00000000E+00  0.00000000E+00  0.00000000E+00
  0.00000000E+00  0.00000000E+00  0.00000000E+00
  0.00000000E+00  0.00000000E+00  0.00000000E+00
  0.00000000E+00  0.00000000E+00  0.00000000E+00
  0.00000000E+00  0.00000000E+00  0.00000000E+00
  0.00000000E+00  0.00000000E+00  0.00000000E+00
  0.00000000E+00  0.00000000E+00  0.00000000E+00
  0.00000000E+00  0.00000000E+00  0.00000000E+00
  0.00000000E+00  0.00000000E+00  0.00000000E+00
  0.00000000E+00  0.00000000E+00  0.00000000E+00
  0.00000000E+00  0.00000000E+00  0.00000000E+00
  0.00000000E+00  0.00000000E+00  0.00000000E+00
  0.00000000E+00  0.00000000E+00  0.00000000E+00
  0.00000000E+00  0.00000000E+00  0.00000000E+00
  0.00000000E+00  0.00000000E+00  0.00000000E+00
  0.00000000E+00  0.00000000E+00  0.00000000E+00
  0.00000000E+00  0.00000000E+00  0.00000000E+00
  0.00000000E+00  0.00000000E+00  0.00000000E+00
  0.00000000E+00  0.00000000E+00  0.00000000E+00
  0.00000000E+00  0.00000000E+00  0.00000000E+00
  0.00000000E+00  0.00000000E+00  0.00000000E+00
  0.00000000E+00  0.00000000E+00  0.00000000E+00
  0.00000000E+00  0.00000000E+00  0.00000000E+00
  0.00000000E+00  0.00000000E+00  0.00000000E+00
  0.00000000E+00  0.00000000E+00  0.00000000E+00
