# Supplementary material for: Ultraviolet Quantum Emitters in Hexagonal Boron Nitride from Carbon Clusters
Source: J Phys Chem Lett. 2022 Apr 1;13(14):3150–7. doi: 10.1021/acs.jpclett.2c00665 (PMC9014460; doi:10.1021/acs.jpclett.2c00665)
Supplement: Supplementary file 2 — jz2c00665_si_002.zip [file jz2c00665_si_002.zip › geometryfiles/2layer_6C/CC2cluster/ex_cluster_1.xyz]

72
Energy =
B     4.9850887   10.1393757    4.9717268 
B     3.7483802   12.3057165    4.9717337 
B     2.4801654   14.4554196    4.9716810 
B     7.4906911   10.0958062    4.9717300 
B     6.2738759   12.2997264    4.9718933 
B     4.9941241   14.4928092    4.9719520 
B    10.0123222   10.0927633    4.9715753 
B     8.7563612   12.2538115    4.9720215 
N     6.2141813    9.4243463    4.9717523 
N     5.0028984   11.5966966    4.9718048 
N     3.7481337   13.7456535    4.9717916 
N     8.7513449    9.4026830    4.9716849 
N     7.4929145   11.5393545    4.9717382 
N     6.2908124   13.7852408    4.9717961 
N    11.2863500    9.4225592    4.9715252 
N    10.0115521   11.5422675    4.9716047 
C     8.7607791   13.7595609    4.9741102 
C     7.4918737   14.5076892    4.9692883 
B    12.5192914   10.1358388    4.9715366 
B    11.2343237   12.3022458    4.9717149 
B    13.7526453   12.3025323    4.9716083 
B    12.4947423   14.4841021    4.9717376 
B    15.0135008   14.4535450    4.9716454 
N    12.5030612   11.5887197    4.9716325 
N    11.2105797   13.7709117    4.9715919 
N    13.7469520   13.7416343    4.9716589 
C     9.9845064   14.4791096    4.9695592 
B     3.6885237   16.6547328    4.9717173 
B     6.1837801   16.6716746    4.9719791 
B     4.9508369   18.8404205    4.9716927 
N     2.4751074   15.8812922    4.9717284 
N     4.9471301   15.9328969    4.9717241 
N     3.7236788   18.0917337    4.9717162 
N     6.2054409   18.1120011    4.9717066 
N     5.0138348   20.2779603    4.9716790 
C     7.4920498   15.9167096    4.9745810 
B     7.4762236   18.7914360    4.9719444 
B     6.2511687   20.9866577    4.9717061 
B    11.2978257   16.6541977    4.9720044 
B    10.0162346   18.7806950    4.9718721 
B     8.7472262   20.9642066    4.9717959 
B    13.7977391   16.6469972    4.9716682 
B    12.5338632   18.8294467    4.9717245 
B    11.2420710   20.9774695    4.9717289 
N     8.7379928   18.0227625    4.9717643 
N     7.5002211   20.2439099    4.9718305 
N    12.5417044   15.9230914    4.9716336 
N    11.2847302   18.1056072    4.9717180 
N     9.9890461   20.2329569    4.9718116 
N    15.0149219   15.8780716    4.9717320 
N    13.7647592   18.0842267    4.9717090 
N    12.4762099   20.2708456    4.9717416 
C     8.7132586   16.6216490    4.9692321 
C     9.9957308   15.8974750    4.9740924 
H     3.9282099    9.5398000    4.9716821 
H     2.7005489   11.6941650    4.9716584 
H     1.4310008   13.8427506    4.9716166 
H     6.1696001    8.4072902    4.9717188 
H     8.7512377    8.3834746    4.9716659 
H    11.3289119    8.4055544    4.9714947 
H    13.5737575    9.5316864    4.9715216 
H    14.8030804   11.6948045    4.9715802 
H    16.0640094   13.8422807    4.9716171 
H     1.5701386   16.3477171    4.9717098 
H     2.8410684   18.6017518    4.9716707 
H     4.1571087   20.8280019    4.9716234 
H     6.2572908   22.2015594    4.9716847 
H     8.7513431   22.1774403    4.9717855 
H    11.2321334   22.1926934    4.9716869 
H    15.9175134   16.3486485    4.9718023 
H    14.6475811   18.5936969    4.9716506 
H    13.3340953   20.8190067    4.9717158
