# Supplementary material for: Ultraviolet Quantum Emitters in Hexagonal Boron Nitride from Carbon Clusters
Source: J Phys Chem Lett. 2022 Apr 1;13(14):3150–7. doi: 10.1021/acs.jpclett.2c00665 (PMC9014460; doi:10.1021/acs.jpclett.2c00665)
Supplement: Supplementary file 2 — jz2c00665_si_002.zip [file jz2c00665_si_002.zip › geometryfiles/2layer_6C/CC2cluster/gs_cluster_1.xyz]

72
Energy =
B     4.9821553   10.1429893    4.9717514 
B     3.7518260   12.3085026    4.9717710 
B     2.4914625   14.4566845    4.9717731 
B     7.4867842   10.0940427    4.9717051 
B     6.2707554   12.3107537    4.9717344 
B     5.0131404   14.4888496    4.9717477 
B    10.0072500   10.0941258    4.9716592 
B     8.7469361   12.2501835    4.9716917 
N     6.2122345    9.4241573    4.9717238 
N     5.0017319   11.5954630    4.9717519 
N     3.7591792   13.7474650    4.9717621 
N     8.7470387    9.4030177    4.9716708 
N     7.4923717   11.5454443    4.9717187 
N     6.2948299   13.7767620    4.9717507 
N    11.2818472    9.4243284    4.9716257 
N    10.0015472   11.5455276    4.9716807 
C     8.7468764   13.7707686    4.9715767 
C     7.5253176   14.4872172    4.9718435 
B    12.5118796   10.1432411    4.9716185 
B    11.2231108   12.3109209    4.9716681 
B    13.7420414   12.3088460    4.9716431 
B    12.4805614   14.4891023    4.9716931 
B    15.0022490   14.4571179    4.9716866 
N    12.4921902   11.5957157    4.9716391 
N    11.1989218   13.7769277    4.9717035 
N    13.7345811   13.7478066    4.9716723 
C     9.9683800   14.4873007    4.9718238 
B     3.7013074   16.6502429    4.9717547 
B     6.1986618   16.6635933    4.9717301 
B     4.9614618   18.8330060    4.9717480 
N     2.4839243   15.8813762    4.9717631 
N     4.9610916   15.9294446    4.9717503 
N     3.7328787   18.0871568    4.9717497 
N     6.2155956   18.1024390    4.9717454 
N     5.0185706   20.2717302    4.9717473 
C     7.5155425   15.9033305    4.9715965 
B     7.4891651   18.7777266    4.9717415 
B     6.2561187   20.9776033    4.9717497 
B    11.2948751   16.6637617    4.9717175 
B    10.0042124   18.7778098    4.9717491 
B     8.7466120   20.9603113    4.9717645 
B    13.7922289   16.6505818    4.9717303 
B    12.5319076   18.8332537    4.9717621 
B    11.2371038   20.9777666    4.9717863 
N     8.7467154   18.0238617    4.9717530 
N     7.5041787   20.2343776    4.9717470 
N    12.5324961   15.9296995    4.9717221 
N    11.2778250   18.1026060    4.9717503 
N     9.9890936   20.2344590    4.9717647 
N    15.0096704   15.8818079    4.9717133 
N    13.7605438   18.0874954    4.9717521 
N    12.4746979   20.2719754    4.9717809 
C     8.7467707   16.6030040    4.9718464 
C     9.9780504   15.9034132    4.9715839 
H     3.9268414    9.5410542    4.9717696 
H     2.7006139   11.7015698    4.9717927 
H     1.4425174   13.8437113    4.9717870 
H     6.1660495    8.4071183    4.9717189 
H     8.7470672    8.3841813    4.9716586 
H    11.3280993    8.4072938    4.9716093 
H    13.5672326    9.5413644    4.9715929 
H    14.7932983   11.7019866    4.9716225 
H    16.0512499   13.8442333    4.9716732 
H     1.5800682   16.3499367    4.9717668 
H     2.8505333   18.5965768    4.9717553 
H     4.1608526   20.8201942    4.9717484 
H     6.2624983   22.1925040    4.9717507 
H     8.7465649   22.1741433    4.9717793 
H    11.2306424   22.1926666    4.9718062 
H    15.9134861   16.3504460    4.9717185 
H    14.6428497   18.5969748    4.9717619 
H    13.3323790   20.8204917    4.9717916
