# Supplementary material for: Ultraviolet Quantum Emitters in Hexagonal Boron Nitride from Carbon Clusters
Source: J Phys Chem Lett. 2022 Apr 1;13(14):3150–7. doi: 10.1021/acs.jpclett.2c00665 (PMC9014460; doi:10.1021/acs.jpclett.2c00665)
Supplement: Supplementary file 2 — jz2c00665_si_002.zip [file jz2c00665_si_002.zip › geometryfiles/2layer_6C/ex/BN.CONTCAR]

This file is generated by VASPKIT code  
   1.00000000000000     
    17.5279996395000026    0.0000000000000000    0.0000000000000000
    -8.7639998201000004   15.1796929654999992    0.0000000000000000
     0.0000000000000000    0.0000000000000000    6.6289000510999996
   B    N    C 
    95    95     6
Direct
  0.0952211883846774  0.0476105941209149  0.2500000000000000
  0.0951099697690392  0.1902199393952166  0.2500000000000000
  0.0951609166273947  0.3332172537748412  0.2500000000000000
  0.0952156034944766  0.4761536192870336  0.2500000000000000
  0.0952156034944766  0.6190619840645815  0.2500000000000000
  0.0951609166273947  0.7619436627096918  0.2500000000000000
  0.0951099697690392  0.9048900302309609  0.2500000000000000
  0.2381492308579087  0.0477710727844901  0.2500000000000000
  0.2381492308579087  0.1903781579305640  0.2500000000000000
  0.2380563372903084  0.3332172537748412  0.2500000000000000
  0.2380658669152672  0.4761317336876799  0.2500000000000000
  0.2380820579113301  0.6190410288842377  0.2500000000000000
  0.2380658669152672  0.7619341330847328  0.2500000000000000
  0.2380563372903084  0.9048390833726052  0.2500000000000000
  0.3809848370260754  0.0476847715531110  0.2500000000000000
  0.3810397721787759  0.1905198860179607  0.2500000000000000
  0.3809848370260754  0.3333000653301096  0.2500000000000000
  0.3809380159354186  0.4761536192870336  0.2500000000000000
  0.3809589711157623  0.6190410288842377  0.2500000000000000
  0.3809589711157623  0.7619179420886699  0.2500000000000000
  0.3809380159354186  0.9047843965055233  0.2500000000000000
  0.5238135822836488  0.0476271644244428  0.2500000000000000
  0.5238518162521795  0.1905109982619660  0.2500000000000000
  0.5238518162521795  0.3333408178473514  0.2500000000000000
  0.5238135822836488  0.4761864177163513  0.2500000000000000
  0.5238463807129664  0.6190619840645815  0.2500000000000000
  0.5238682663123203  0.7619341330847328  0.2500000000000000
  0.5238463807129664  0.9047843965055233  0.2500000000000000
  0.6666999346698903  0.0476847715531110  0.2500000000000000
  0.6666591821526485  0.1905109982619660  0.2500000000000000
  0.6666666667142849  0.3333333332857151  0.2500000000000000
  0.6666591821526485  0.4761481837478209  0.2500000000000000
  0.6666999346698903  0.6190151629739244  0.2500000000000000
  0.6667827462251587  0.7619436627096918  0.2500000000000000
  0.6667827462251587  0.9048390833726052  0.2500000000000000
  0.8096218420694358  0.0477710727844901  0.2500000000000000
  0.8094801139820395  0.1905198860179607  0.2500000000000000
  0.8094890017380338  0.3333408178473514  0.2500000000000000
  0.8094890017380338  0.4761481837478209  0.2500000000000000
  0.8094801139820395  0.6189602278212238  0.2500000000000000
  0.8096218420694358  0.7618507691420913  0.2500000000000000
  0.8097800606047835  0.9048900302309609  0.2500000000000000
  0.9523894058790849  0.0476105941209149  0.2500000000000000
  0.9522289272155097  0.1903781579305640  0.2500000000000000
  0.9523152284468891  0.3333000653301096  0.2500000000000000
  0.9523728355755572  0.4761864177163513  0.2500000000000000
  0.9523152284468891  0.6190151629739244  0.2500000000000000
  0.9522289272155097  0.7618507691420913  0.2500000000000000
  0.9523894058790849  0.9047788116153225  0.2500000000000000
  0.0464332217157875  0.2364805548826900  0.7500000000000000
  0.0475705736456202  0.3804661061701290  0.7500000000000000
  0.0476977321579651  0.5238488661504135  0.7500000000000000
  0.0475705736456202  0.6671044676183459  0.7500000000000000
  0.0464332217157875  0.8099526669759521  0.7500000000000000
  0.1934267380847129  0.0967133691137873  0.7500000000000000
  0.1900473330240479  0.2364805548826900  0.7500000000000000
  0.1901337701855581  0.3802675405139708  0.7500000000000000
  0.1904439295665199  0.5236345725502365  0.7500000000000000
  0.1904439295665199  0.6668093571591450  0.7500000000000000
  0.1901337701855581  0.8098662298144420  0.7500000000000000
  0.1900473330240479  0.9535667782842127  0.7500000000000000
  0.3344572779660903  0.0955992680689838  0.7500000000000000
  0.3344572779660903  0.2388580100399612  0.7500000000000000
  0.3328955323816543  0.3804661061701290  0.7500000000000000
  0.3331906428408550  0.5236345725502365  0.7500000000000000
  0.3333333332857151  0.6666666667142849  0.7500000000000000
  0.3331906428408550  0.8095560704334802  0.7500000000000000
  0.3328955323816543  0.9524294263543797  0.7500000000000000
  0.4764235722478223  0.0952434579353158  0.7500000000000000
  0.4766037775410965  0.2383018888419755  0.7500000000000000
  0.4764235722478223  0.3811801144553611  0.7500000000000000
  0.4761511338495867  0.5238488661504135  0.7500000000000000
  0.4763654274497635  0.6668093571591450  0.7500000000000000
  0.4763654274497635  0.8095560704334802  0.7500000000000000
  0.4761511338495867  0.9523022678420351  0.7500000000000000
  0.6188198855446388  0.0952434579353158  0.7500000000000000
  0.6190683064159328  0.2381366129747131  0.7500000000000000
  0.6190683064159328  0.3809316935840672  0.7500000000000000
  0.6188198855446388  0.5235764277521776  0.7500000000000000
  0.6195338938298711  0.6671044676183459  0.7500000000000000
  0.6197324594860292  0.8098662298144420  0.7500000000000000
  0.6195338938298711  0.9524294263543797  0.7500000000000000
  0.7611419899600389  0.0955992680689838  0.7500000000000000
  0.7616981111580244  0.2383018888419755  0.7500000000000000
  0.7618633870252869  0.3809316935840672  0.7500000000000000
  0.7616981111580244  0.5233962224589036  0.7500000000000000
  0.7611419899600389  0.6655427220339099  0.7500000000000000
  0.7635194451173102  0.8099526669759521  0.7500000000000000
  0.7635194451173102  0.9535667782842127  0.7500000000000000
  0.9032866308862127  0.0967133691137873  0.7500000000000000
  0.9044007319310091  0.2388580100399612  0.7500000000000000
  0.9047565420646841  0.3811801144553611  0.7500000000000000
  0.9047565420646841  0.5235764277521776  0.7500000000000000
  0.9044007319310091  0.6655427220339099  0.7500000000000000
  0.9032866308862127  0.8065732619152871  0.7500000000000000
  0.0476347905121474  0.0952695811671423  0.2500000000000000
  0.0475499862615666  0.2380220685868058  0.2500000000000000
  0.0476000111153073  0.3809192310111819  0.2500000000000000
  0.0476460354632607  0.5238230178030578  0.2500000000000000
  0.0476000111153073  0.6666807802469800  0.2500000000000000
  0.0475499862615666  0.8095279178176152  0.2500000000000000
  0.0476347905121474  0.9523652094878526  0.2500000000000000
  0.1907096895910352  0.0953548448669485  0.2500000000000000
  0.1904720821823847  0.2380220685868058  0.2500000000000000
  0.1904446015320113  0.3808892032068842  0.2500000000000000
  0.1904676554843069  0.5237825623844289  0.2500000000000000
  0.1904676554843069  0.6666850932427395  0.2500000000000000
  0.1904446015320113  0.8095553984679890  0.2500000000000000
  0.1904720821823847  0.9524500137384336  0.2500000000000000
  0.3334488380133909  0.0953131546224424  0.2500000000000000
  0.3334488380133909  0.2381356835338103  0.2500000000000000
  0.3333192197530201  0.3809192310111819  0.2500000000000000
  0.3333149067572604  0.5237825623844289  0.2500000000000000
  0.3333333332857151  0.6666666667142849  0.2500000000000000
  0.3333149067572604  0.8095323445156930  0.2500000000000000
  0.3333192197530201  0.9523999888846927  0.2500000000000000
  0.4762175906163568  0.0952517220672357  0.2500000000000000
  0.4762800052266905  0.2381400026847726  0.2500000000000000
  0.4762175906163568  0.3809658686919829  0.2500000000000000
  0.4761769821969424  0.5238230178030578  0.2500000000000000
  0.4762174376155709  0.6666850932427395  0.2500000000000000
  0.4762174376155709  0.8095323445156930  0.2500000000000000
  0.4761769821969424  0.9523539645367394  0.2500000000000000
  0.6190341313080170  0.0952517220672357  0.2500000000000000
  0.6190533377004499  0.2381066755437545  0.2500000000000000
  0.6190533377004499  0.3809466622995502  0.2500000000000000
  0.6190341313080170  0.5237824093836431  0.2500000000000000
  0.6190807689888180  0.6666807802469800  0.2500000000000000
  0.6191107967931156  0.8095553984679890  0.2500000000000000
  0.6190807689888180  0.9523999888846927  0.2500000000000000
  0.7618643164661897  0.0953131546224424  0.2500000000000000
  0.7618599973152276  0.2381400026847726  0.2500000000000000
  0.7618933244562457  0.3809466622995502  0.2500000000000000
  0.7618599973152276  0.5237199947733093  0.2500000000000000
  0.7618643164661897  0.6665511619866092  0.2500000000000000
  0.7619779314131941  0.8095279178176152  0.2500000000000000
  0.7619779314131941  0.9524500137384336  0.2500000000000000
  0.9046451551330515  0.0953548448669485  0.2500000000000000
  0.9046868453775576  0.2381356835338103  0.2500000000000000
  0.9047482779327645  0.3809658686919829  0.2500000000000000
  0.9047482779327645  0.5237824093836431  0.2500000000000000
  0.9046868453775576  0.6665511619866092  0.2500000000000000
  0.9046451551330515  0.8092903104089647  0.2500000000000000
  0.9047304188328579  0.9523652094878526  0.2500000000000000
  0.0931782552084171  0.1863565102739725  0.7500000000000000
  0.0949152770826886  0.3320169910254255  0.7500000000000000
  0.0952380478887546  0.4759068190669153  0.7500000000000000
  0.0952380478887546  0.6193312286789778  0.7500000000000000
  0.0949152770826886  0.7628982859144015  0.7500000000000000
  0.0931782552084171  0.9068217447915828  0.7500000000000000
  0.2396568193689494  0.0482758911971499  0.7500000000000000
  0.2396568193689494  0.1913809280289447  0.7500000000000000
  0.2371017140855986  0.3320169910254255  0.7500000000000000
  0.2378541532354570  0.4757083063280522  0.7500000000000000
  0.2380258441649781  0.6190129220110653  0.7500000000000000
  0.2378541532354570  0.7621458467645430  0.7500000000000000
  0.2371017140855986  0.9050847229173112  0.7500000000000000
  0.3813531815144960  0.0476031372425672  0.7500000000000000
  0.3816326239016215  0.1908163118793834  0.7500000000000000
  0.3813531815144960  0.3337500441290814  0.7500000000000000
  0.3806687713210222  0.4759068190669153  0.7500000000000000
  0.3809870779889348  0.6190129220110653  0.7500000000000000
  0.3809870779889348  0.7619741558350220  0.7500000000000000
  0.3806687713210222  0.9047619521112452  0.7500000000000000
  0.5237517047026404  0.0475034092624265  0.7500000000000000
  0.5239529307988222  0.1904823882162818  0.7500000000000000
  0.5239529307988222  0.3334705424396787  0.7500000000000000
  0.5237517047026404  0.4762482952973595  0.7500000000000000
  0.5240931809330849  0.6193312286789778  0.7500000000000000
  0.5242916936719478  0.7621458467645430  0.7500000000000000
  0.5240931809330849  0.9047619521112452  0.7500000000000000
  0.6662499558709187  0.0476031372425672  0.7500000000000000
  0.6665294575603212  0.1904823882162818  0.7500000000000000
  0.6666666667142849  0.3333333332857151  0.7500000000000000
  0.6665294575603212  0.4760470692011776  0.7500000000000000
  0.6662499558709187  0.6186468184855040  0.7500000000000000
  0.6679830089745745  0.7628982859144015  0.7500000000000000
  0.6679830089745745  0.9050847229173112  0.7500000000000000
  0.8086190719710551  0.0482758911971499  0.7500000000000000
  0.8091836881206168  0.1908163118793834  0.7500000000000000
  0.8095176117837183  0.3334705424396787  0.7500000000000000
  0.8095176117837183  0.4760470692011776  0.7500000000000000
  0.8091836881206168  0.6183673760983787  0.7500000000000000
  0.8086190719710551  0.7603431806310508  0.7500000000000000
  0.8136434897260276  0.9068217447915828  0.7500000000000000
  0.9517241088028502  0.1913809280289447  0.7500000000000000
  0.9523968627574325  0.3337500441290814  0.7500000000000000
  0.9524965907375735  0.4762482952973595  0.7500000000000000
  0.9523968627574325  0.6186468184855040  0.7500000000000000
  0.9517241088028502  0.7603431806310508  0.7500000000000000
  0.9530371807867765  0.9060743614306979  0.7500000000000000
  0.0468887871546003  0.0937775744520623  0.7500000000000000
  0.0939256385693020  0.0469628192132237  0.7500000000000000
  0.9062224255479376  0.9531112128453997  0.7500000000000000
  0.9530371807867765  0.0469628192132237  0.7500000000000000
  0.0468887871546003  0.9531112128453997  0.7500000000000000
 
  0.00000000E+00  0.00000000E+00  0.00000000E+00
  0.00000000E+00  0.00000000E+00  0.00000000E+00
  0.00000000E+00  0.00000000E+00  0.00000000E+00
  0.00000000E+00  0.00000000E+00  0.00000000E+00
  0.00000000E+00  0.00000000E+00  0.00000000E+00
  0.00000000E+00  0.00000000E+00  0.00000000E+00
  0.00000000E+00  0.00000000E+00  0.00000000E+00
  0.00000000E+00  0.00000000E+00  0.00000000E+00
  0.00000000E+00  0.00000000E+00  0.00000000E+00
  0.00000000E+00  0.00000000E+00  0.00000000E+00
  0.00000000E+00  0.00000000E+00  0.00000000E+00
  0.00000000E+00  0.00000000E+00  0.00000000E+00
  0.00000000E+00  0.00000000E+00  0.00000000E+00
  0.00000000E+00  0.00000000E+00  0.00000000E+00
  0.00000000E+00  0.00000000E+00  0.00000000E+00
  0.00000000E+00  0.00000000E+00  0.00000000E+00
  0.00000000E+00  0.00000000E+00  0.00000000E+00
  0.00000000E+00  0.00000000E+00  0.00000000E+00
  0.00000000E+00  0.00000000E+00  0.00000000E+00
  0.00000000E+00  0.00000000E+00  0.00000000E+00
  0.00000000E+00  0.00000000E+00  0.00000000E+00
  0.00000000E+00  0.00000000E+00  0.00000000E+00
  0.00000000E+00  0.00000000E+00  0.00000000E+00
  0.00000000E+00  0.00000000E+00  0.00000000E+00
  0.00000000E+00  0.00000000E+00  0.00000000E+00
  0.00000000E+00  0.00000000E+00  0.00000000E+00
  0.00000000E+00  0.00000000E+00  0.00000000E+00
  0.00000000E+00  0.00000000E+00  0.00000000E+00
  0.00000000E+00  0.00000000E+00  0.00000000E+00
  0.00000000E+00  0.00000000E+00  0.00000000E+00
  0.00000000E+00  0.00000000E+00  0.00000000E+00
  0.00000000E+00  0.00000000E+00  0.00000000E+00
  0.00000000E+00  0.00000000E+00  0.00000000E+00
  0.00000000E+00  0.00000000E+00  0.00000000E+00
  0.00000000E+00  0.00000000E+00  0.00000000E+00
  0.00000000E+00  0.00000000E+00  0.00000000E+00
  0.00000000E+00  0.00000000E+00  0.00000000E+00
  0.00000000E+00  0.00000000E+00  0.00000000E+00
  0.00000000E+00  0.00000000E+00  0.00000000E+00
  0.00000000E+00  0.00000000E+00  0.00000000E+00
  0.00000000E+00  0.00000000E+00  0.00000000E+00
  0.00000000E+00  0.00000000E+00  0.00000000E+00
  0.00000000E+00  0.00000000E+00  0.00000000E+00
  0.00000000E+00  0.00000000E+00  0.00000000E+00
  0.00000000E+00  0.00000000E+00  0.00000000E+00
  0.00000000E+00  0.00000000E+00  0.00000000E+00
  0.00000000E+00  0.00000000E+00  0.00000000E+00
  0.00000000E+00  0.00000000E+00  0.00000000E+00
  0.00000000E+00  0.00000000E+00  0.00000000E+00
  0.00000000E+00  0.00000000E+00  0.00000000E+00
  0.00000000E+00  0.00000000E+00  0.00000000E+00
  0.00000000E+00  0.00000000E+00  0.00000000E+00
  0.00000000E+00  0.00000000E+00  0.00000000E+00
  0.00000000E+00  0.00000000E+00  0.00000000E+00
  0.00000000E+00  0.00000000E+00  0.00000000E+00
  0.00000000E+00  0.00000000E+00  0.00000000E+00
  0.00000000E+00  0.00000000E+00  0.00000000E+00
  0.00000000E+00  0.00000000E+00  0.00000000E+00
  0.00000000E+00  0.00000000E+00  0.00000000E+00
  0.00000000E+00  0.00000000E+00  0.00000000E+00
  0.00000000E+00  0.00000000E+00  0.00000000E+00
  0.00000000E+00  0.00000000E+00  0.00000000E+00
  0.00000000E+00  0.00000000E+00  0.00000000E+00
  0.00000000E+00  0.00000000E+00  0.00000000E+00
  0.00000000E+00  0.00000000E+00  0.00000000E+00
  0.00000000E+00  0.00000000E+00  0.00000000E+00
  0.00000000E+00  0.00000000E+00  0.00000000E+00
  0.00000000E+00  0.00000000E+00  0.00000000E+00
  0.00000000E+00  0.00000000E+00  0.00000000E+00
  0.00000000E+00  0.00000000E+00  0.00000000E+00
  0.00000000E+00  0.00000000E+00  0.00000000E+00
  0.00000000E+00  0.00000000E+00  0.00000000E+00
  0.00000000E+00  0.00000000E+00  0.00000000E+00
  0.00000000E+00  0.00000000E+00  0.00000000E+00
  0.00000000E+00  0.00000000E+00  0.00000000E+00
  0.00000000E+00  0.00000000E+00  0.00000000E+00
  0.00000000E+00  0.00000000E+00  0.00000000E+00
  0.00000000E+00  0.00000000E+00  0.00000000E+00
  0.00000000E+00  0.00000000E+00  0.00000000E+00
  0.00000000E+00  0.00000000E+00  0.00000000E+00
  0.00000000E+00  0.00000000E+00  0.00000000E+00
  0.00000000E+00  0.00000000E+00  0.00000000E+00
  0.00000000E+00  0.00000000E+00  0.00000000E+00
  0.00000000E+00  0.00000000E+00  0.00000000E+00
  0.00000000E+00  0.00000000E+00  0.00000000E+00
  0.00000000E+00  0.00000000E+00  0.00000000E+00
  0.00000000E+00  0.00000000E+00  0.00000000E+00
  0.00000000E+00  0.00000000E+00  0.00000000E+00
  0.00000000E+00  0.00000000E+00  0.00000000E+00
  0.00000000E+00  0.00000000E+00  0.00000000E+00
  0.00000000E+00  0.00000000E+00  0.00000000E+00
  0.00000000E+00  0.00000000E+00  0.00000000E+00
  0.00000000E+00  0.00000000E+00  0.00000000E+00
  0.00000000E+00  0.00000000E+00  0.00000000E+00
  0.00000000E+00  0.00000000E+00  0.00000000E+00
  0.00000000E+00  0.00000000E+00  0.00000000E+00
  0.00000000E+00  0.00000000E+00  0.00000000E+00
  0.00000000E+00  0.00000000E+00  0.00000000E+00
  0.00000000E+00  0.00000000E+00  0.00000000E+00
  0.00000000E+00  0.00000000E+00  0.00000000E+00
  0.00000000E+00  0.00000000E+00  0.00000000E+00
  0.00000000E+00  0.00000000E+00  0.00000000E+00
  0.00000000E+00  0.00000000E+00  0.00000000E+00
  0.00000000E+00  0.00000000E+00  0.00000000E+00
  0.00000000E+00  0.00000000E+00  0.00000000E+00
  0.00000000E+00  0.00000000E+00  0.00000000E+00
  0.00000000E+00  0.00000000E+00  0.00000000E+00
  0.00000000E+00  0.00000000E+00  0.00000000E+00
  0.00000000E+00  0.00000000E+00  0.00000000E+00
  0.00000000E+00  0.00000000E+00  0.00000000E+00
  0.00000000E+00  0.00000000E+00  0.00000000E+00
  0.00000000E+00  0.00000000E+00  0.00000000E+00
  0.00000000E+00  0.00000000E+00  0.00000000E+00
  0.00000000E+00  0.00000000E+00  0.00000000E+00
  0.00000000E+00  0.00000000E+00  0.00000000E+00
  0.00000000E+00  0.00000000E+00  0.00000000E+00
  0.00000000E+00  0.00000000E+00  0.00000000E+00
  0.00000000E+00  0.00000000E+00  0.00000000E+00
  0.00000000E+00  0.00000000E+00  0.00000000E+00
  0.00000000E+00  0.00000000E+00  0.00000000E+00
  0.00000000E+00  0.00000000E+00  0.00000000E+00
  0.00000000E+00  0.00000000E+00  0.00000000E+00
  0.00000000E+00  0.00000000E+00  0.00000000E+00
  0.00000000E+00  0.00000000E+00  0.00000000E+00
  0.00000000E+00  0.00000000E+00  0.00000000E+00
  0.00000000E+00  0.00000000E+00  0.00000000E+00
  0.00000000E+00  0.00000000E+00  0.00000000E+00
  0.00000000E+00  0.00000000E+00  0.00000000E+00
  0.00000000E+00  0.00000000E+00  0.00000000E+00
  0.00000000E+00  0.00000000E+00  0.00000000E+00
  0.00000000E+00  0.00000000E+00  0.00000000E+00
  0.00000000E+00  0.00000000E+00  0.00000000E+00
  0.00000000E+00  0.00000000E+00  0.00000000E+00
  0.00000000E+00  0.00000000E+00  0.00000000E+00
  0.00000000E+00  0.00000000E+00  0.00000000E+00
  0.00000000E+00  0.00000000E+00  0.00000000E+00
  0.00000000E+00  0.00000000E+00  0.00000000E+00
  0.00000000E+00  0.00000000E+00  0.00000000E+00
  0.00000000E+00  0.00000000E+00  0.00000000E+00
  0.00000000E+00  0.00000000E+00  0.00000000E+00
  0.00000000E+00  0.00000000E+00  0.00000000E+00
  0.00000000E+00  0.00000000E+00  0.00000000E+00
  0.00000000E+00  0.00000000E+00  0.00000000E+00
  0.00000000E+00  0.00000000E+00  0.00000000E+00
  0.00000000E+00  0.00000000E+00  0.00000000E+00
  0.00000000E+00  0.00000000E+00  0.00000000E+00
  0.00000000E+00  0.00000000E+00  0.00000000E+00
  0.00000000E+00  0.00000000E+00  0.00000000E+00
  0.00000000E+00  0.00000000E+00  0.00000000E+00
  0.00000000E+00  0.00000000E+00  0.00000000E+00
  0.00000000E+00  0.00000000E+00  0.00000000E+00
  0.00000000E+00  0.00000000E+00  0.00000000E+00
  0.00000000E+00  0.00000000E+00  0.00000000E+00
  0.00000000E+00  0.00000000E+00  0.00000000E+00
  0.00000000E+00  0.00000000E+00  0.00000000E+00
  0.00000000E+00  0.00000000E+00  0.00000000E+00
  0.00000000E+00  0.00000000E+00  0.00000000E+00
  0.00000000E+00  0.00000000E+00  0.00000000E+00
  0.00000000E+00  0.00000000E+00  0.00000000E+00
  0.00000000E+00  0.00000000E+00  0.00000000E+00
  0.00000000E+00  0.00000000E+00  0.00000000E+00
  0.00000000E+00  0.00000000E+00  0.00000000E+00
  0.00000000E+00  0.00000000E+00  0.00000000E+00
  0.00000000E+00  0.00000000E+00  0.00000000E+00
  0.00000000E+00  0.00000000E+00  0.00000000E+00
  0.00000000E+00  0.00000000E+00  0.00000000E+00
  0.00000000E+00  0.00000000E+00  0.00000000E+00
  0.00000000E+00  0.00000000E+00  0.00000000E+00
  0.00000000E+00  0.00000000E+00  0.00000000E+00
  0.00000000E+00  0.00000000E+00  0.00000000E+00
  0.00000000E+00  0.00000000E+00  0.00000000E+00
  0.00000000E+00  0.00000000E+00  0.00000000E+00
  0.00000000E+00  0.00000000E+00  0.00000000E+00
  0.00000000E+00  0.00000000E+00  0.00000000E+00
  0.00000000E+00  0.00000000E+00  0.00000000E+00
  0.00000000E+00  0.00000000E+00  0.00000000E+00
  0.00000000E+00  0.00000000E+00  0.00000000E+00
  0.00000000E+00  0.00000000E+00  0.00000000E+00
  0.00000000E+00  0.00000000E+00  0.00000000E+00
  0.00000000E+00  0.00000000E+00  0.00000000E+00
  0.00000000E+00  0.00000000E+00  0.00000000E+00
  0.00000000E+00  0.00000000E+00  0.00000000E+00
  0.00000000E+00  0.00000000E+00  0.00000000E+00
  0.00000000E+00  0.00000000E+00  0.00000000E+00
  0.00000000E+00  0.00000000E+00  0.00000000E+00
  0.00000000E+00  0.00000000E+00  0.00000000E+00
  0.00000000E+00  0.00000000E+00  0.00000000E+00
  0.00000000E+00  0.00000000E+00  0.00000000E+00
  0.00000000E+00  0.00000000E+00  0.00000000E+00
  0.00000000E+00  0.00000000E+00  0.00000000E+00
  0.00000000E+00  0.00000000E+00  0.00000000E+00
  0.00000000E+00  0.00000000E+00  0.00000000E+00
  0.00000000E+00  0.00000000E+00  0.00000000E+00
  0.00000000E+00  0.00000000E+00  0.00000000E+00
  0.00000000E+00  0.00000000E+00  0.00000000E+00
  0.00000000E+00  0.00000000E+00  0.00000000E+00
