# Supplementary material for: Ultraviolet Quantum Emitters in Hexagonal Boron Nitride from Carbon Clusters
Source: J Phys Chem Lett. 2022 Apr 1;13(14):3150–7. doi: 10.1021/acs.jpclett.2c00665 (PMC9014460; doi:10.1021/acs.jpclett.2c00665)
Supplement: Supplementary file 2 — jz2c00665_si_002.zip [file jz2c00665_si_002.zip › geometryfiles/2layer_6C/exnosym/BN.CONTCAR]

This file is generated by VASPKIT code  
   1.00000000000000     
    17.5279996395000026    0.0000000000000000    0.0000000000000000
    -8.7639998201000004   15.1796929654999992    0.0000000000000000
     0.0000000000000000    0.0000000000000000    6.6289000510999996
   B    N    C 
    95    95     6
Direct
  0.0941958192527627  0.0483191426255809  0.2500000295893519
  0.0941948857044468  0.1907818522860640  0.2500001079207357
  0.0943447420692908  0.3337484230182666  0.2500000288451262
  0.0944554593102848  0.4766712659480580  0.2499998855169940
  0.0944572042087523  0.6195787486929001  0.2499997445899202
  0.0943665791994935  0.7624791988894514  0.2499997977362909
  0.0941908307708798  0.9054609638412184  0.2499997460468039
  0.2371676706500707  0.0481974767223234  0.2499998287131399
  0.2371782681606130  0.1908514259523328  0.2500001196171016
  0.2372361177845853  0.3336950237852772  0.2500000948758771
  0.2373120478032154  0.4766106577505517  0.2500001794399772
  0.2373368379563287  0.6195257428065276  0.2500001711045552
  0.2372938965808088  0.7624054166791624  0.2500000273132551
  0.2371842730518865  0.9052966385546686  0.2499997419668274
  0.3801016269653841  0.0481119684492834  0.2499995652366101
  0.3801294610553286  0.1908860679859534  0.2499993910139485
  0.3801362230963254  0.3337432223541905  0.2499996645034905
  0.3801835332209005  0.4766136229093699  0.2499999383988760
  0.3802042741140766  0.6195009654084365  0.2500003351831580
  0.3801858788783219  0.7623856170148468  0.2499999548408782
  0.3801128955063797  0.9052469268001552  0.2499996294135328
  0.5229545743885958  0.0480990357579772  0.2499991564515940
  0.5230030427843877  0.1909579215913658  0.2499990609227882
  0.5230154542697030  0.3337746826969751  0.2499993414164532
  0.5230450301774618  0.4766282026131465  0.2499997098668606
  0.5230777494578284  0.6195098523660303  0.2500002566280444
  0.5230936994437996  0.7623914739485979  0.2500003646041685
  0.5230338619011219  0.9052505191480454  0.2499997162270576
  0.6658267608043930  0.0482080325355721  0.2499993763174075
  0.6658045876931435  0.1910045399939660  0.2499987673058587
  0.6658588653554887  0.3338190037474608  0.2499976753016268
  0.6658958911667298  0.4766571446305380  0.2499997145978297
  0.6659328395597249  0.6195414340256534  0.2499997994077370
  0.6659923428015914  0.7624484954712037  0.2500003282496830
  0.6659529409501982  0.9053466836324409  0.2500003371770282
  0.8086779115581539  0.0484273895741691  0.2500001275501822
  0.8085944433416984  0.1911033107916892  0.2499995589722118
  0.8086761180294503  0.3338763641597854  0.2499977394458871
  0.8087141213872259  0.4766795028250397  0.2499974373616784
  0.8087765722763200  0.6195432222597322  0.2499995814002207
  0.8088133571921443  0.7624882385128763  0.2499996918664693
  0.8088823901885446  0.9054774746107125  0.2500003972109459
  0.9513483054027636  0.0482789888004337  0.2500001243027651
  0.9512689210317521  0.1910178218372866  0.2499999270417458
  0.9514858373172441  0.3338729669021845  0.2499996988135254
  0.9515899363576811  0.4767349718245326  0.2499988086002694
  0.9515537153089061  0.6195651213271042  0.2499990812522941
  0.9514397483937065  0.7624736693480012  0.2499996606359332
  0.9513090555066703  0.9054439215691019  0.2499999372827329
  0.0474144161581912  0.2356589683312095  0.7499996326611311
  0.0483243561383891  0.3798174870570660  0.7499997185811708
  0.0484273112899757  0.5233215210078527  0.7499999853992942
  0.0482547902389745  0.6666570761281067  0.7499998152585886
  0.0470292688133596  0.8094408097611768  0.7500001389411172
  0.1949313512552335  0.0970247709685675  0.7500000866349313
  0.1913374560624999  0.2365138014458485  0.7499997690360042
  0.1909685280652953  0.3798717578015836  0.7499998706149708
  0.1911473338343825  0.5231994017868116  0.7500001863958600
  0.1911163779072257  0.6663952727872473  0.7499998937598762
  0.1908437107543245  0.8094745610106256  0.7500001543191349
  0.1909705702436200  0.9532977696993943  0.7500009328125202
  0.3354431586396315  0.0953172637456915  0.7500003883770484
  0.3357260558863681  0.2387627711999367  0.7500005381831789
  0.3338312849210077  0.3802638483946134  0.7500000641412364
  0.3338963313287602  0.5232639173448701  0.7500001652289002
  0.3339904476891319  0.6662707505355930  0.7499999121043719
  0.3339145964702003  0.8091768836532873  0.7499999933807757
  0.3336928787989962  0.9520441860106990  0.7500005390412473
  0.4773186085853012  0.0948169842914118  0.7500008209687319
  0.4775939310752903  0.2379326638142661  0.7500008979185332
  0.4773481922841702  0.3808393853365198  0.7500001339426505
  0.4768640577301894  0.5234467891460363  0.7500001249216653
  0.4770156018443454  0.6663813018478056  0.7500005856850575
  0.4770776846376623  0.8091238559789613  0.7500003512037755
  0.4769910907336688  0.9518643829271789  0.7500004578640604
  0.6197591298317982  0.0947032613807263  0.7500002734839636
  0.6199962347425636  0.2376078806908691  0.7500001699694541
  0.6199290720454520  0.3804098969942841  0.7500000590852084
  0.6194921416314063  0.5229883481054146  0.7500000997739523
  0.6200521831687864  0.6664793417319633  0.7500009600353489
  0.6204164266441637  0.8093080877442786  0.7500012467411330
  0.6204638158597182  0.9519506559506368  0.7500008141761471
  0.7622108123841501  0.0949080164689137  0.7500002901082720
  0.7626285599786289  0.2376617400101594  0.7499996307332920
  0.7626921273051249  0.3803253386490436  0.7499998862428418
  0.7623975735152287  0.5227623639123153  0.7500000970955094
  0.7615809170096121  0.6646483124472148  0.7500010464711285
  0.7638305369503529  0.8090193546700606  0.7500012982954110
  0.7646048648346553  0.9528730459445696  0.7500007229239876
  0.9045183040494035  0.0956958706793916  0.7500005812278859
  0.9053738027950549  0.2380562838966192  0.7499996575215117
  0.9055729259739103  0.3805421697864671  0.7499996647173462
  0.9054875665920884  0.5230145028808710  0.7499999177577746
  0.9050142618297286  0.6649635048850547  0.7500000968995031
  0.9033285358016925  0.8055480646991090  0.7500007820629891
  0.0466628579100698  0.0958815426987429  0.2500000319603334
  0.0466684388077814  0.2385752201411109  0.2499999554831480
  0.0468141826868328  0.3814593287009777  0.2499998353239480
  0.0468807554097132  0.5243498398515894  0.2499995935093964
  0.0468442334206247  0.6672286745050418  0.2499997287627457
  0.0467417529422113  0.8101367015125970  0.2499997356394731
  0.0466518264477445  0.9529984260575071  0.2499998286035430
  0.1896524796820209  0.0957218822203204  0.2500000311004025
  0.1896180880171733  0.2385374176502537  0.2500002384984603
  0.1896565919297463  0.3813803650547203  0.2500002206190017
  0.1897269283834009  0.5242787639953826  0.2500001152765086
  0.1897169411510976  0.6671766007213454  0.2500000026704303
  0.1896277040296074  0.8100421694548129  0.2499998676461625
  0.1895225799340323  0.9529036688992714  0.2499996319904988
  0.3325132007108521  0.0956940576338704  0.2499993811004374
  0.3324850385859535  0.2385051329967141  0.2499997035000810
  0.3325369152577408  0.3813800118070699  0.2499999242410543
  0.3325770112670404  0.5242515711107739  0.2500000455027248
  0.3325752142113654  0.6671396330795942  0.2500020095192419
  0.3325288603463912  0.8100004203593648  0.2499997041205300
  0.3324375624971079  0.9528343138158056  0.2499993792715408
  0.4753343661333631  0.0956984135971125  0.2499997955695239
  0.4753861194751628  0.2385496461227796  0.2499989044194933
  0.4753915189691927  0.3813838164924310  0.2499994521432800
  0.4754343627139477  0.5242533804974813  0.2499999074887439
  0.4754549035849275  0.6671271566355131  0.2500003206770565
  0.4754340737978833  0.8099854288777943  0.2500000237373205
  0.4753455631517879  0.9528156444002359  0.2499991342946925
  0.6181346418229818  0.0957451301221242  0.2499987214001043
  0.6181985094784692  0.2386012366565239  0.2499986400210462
  0.6182432213045098  0.3814363123791587  0.2499994013828998
  0.6182893329536466  0.5242844529489994  0.2499998799528262
  0.6183054099814268  0.6671487437317485  0.2500012123075716
  0.6183149289540482  0.8100330722191449  0.2500003689177480
  0.6182508484092134  0.9528947193871025  0.2499998262150707
  0.7609207261787482  0.0959164476730168  0.2499996726924950
  0.7609880575988687  0.2386971781597597  0.2499991201478727
  0.7610825684143232  0.3814850387406487  0.2499969352250242
  0.7611191714006288  0.5242886988855332  0.2499996923300840
  0.7611671910131534  0.6671841058013461  0.2499994784205268
  0.7611313056514867  0.8100570099988579  0.2500001424712961
  0.7611158687219417  0.9530332924481640  0.2500003739185726
  0.9036108846866564  0.0960898926827421  0.2500000970410549
  0.9037870586136388  0.2387801695831829  0.2499996190018908
  0.9039456163678201  0.3815593490611340  0.2499993705163979
  0.9039767257371163  0.5243408137603845  0.2499985701330440
  0.9039570158573748  0.6671335347121143  0.2499994309981656
  0.9039334487006292  0.8099890670833619  0.2499998207785411
  0.9037634850485593  0.9529867202138366  0.2500001851622389
  0.0948306747462737  0.1861683398103820  0.7499997787561458
  0.0957176369252719  0.3313011806822010  0.7499996399528400
  0.0959563238101623  0.4753402356168914  0.7500000358568686
  0.0959134384660067  0.6188701547526190  0.7499998668161461
  0.0955821355824323  0.7625079167229630  0.7499998536692819
  0.0938500349138668  0.9065950353568138  0.7500007103474937
  0.2406933090979558  0.0481226724322091  0.7500011463405170
  0.2408246475993748  0.1913644215115001  0.7500001004659872
  0.2382088710750840  0.3319691560109342  0.7499999634797482
  0.2385670171817631  0.4753160561946483  0.7500002249058181
  0.2386881524866735  0.6186043535939393  0.7500001559961719
  0.2385397360266084  0.7617592201762178  0.7500001052469242
  0.2378570534981448  0.9047259380600720  0.7500010777590744
  0.3822274401563705  0.0472360905973110  0.7500000121384195
  0.3826207193581486  0.1905452836800962  0.7500013059501018
  0.3823219705198952  0.3335162977876396  0.7500002755942470
  0.3814691909402185  0.4756230122406435  0.7500000131786599
  0.3816393741549496  0.6186272823896919  0.7500001193243712
  0.3816712767650051  0.7615711370317202  0.7499998114856425
  0.3814607534257040  0.9043808358138404  0.7500006313092941
  0.5246290323211712  0.0470579877217200  0.7500009101025680
  0.5248585939906029  0.1900557089748653  0.7500009973676012
  0.5248273940038785  0.3330728182940049  0.7500002478508883
  0.5244930882892704  0.4758350362390664  0.7499997436576026
  0.5246788197258807  0.6188336150512289  0.7500006641562941
  0.5249641820980270  0.7617031286876886  0.7500008962100948
  0.5249434550045071  0.9043169326599119  0.7500007751862195
  0.6671933964283373  0.0470553445028912  0.7500004679172532
  0.6674214123275697  0.1899465528281194  0.7499999703709713
  0.6675054340621690  0.3328004875538054  0.7499999010655594
  0.6672506388122499  0.4755027328047021  0.7500000166224740
  0.6668147894485917  0.6180129678407842  0.7500008429534795
  0.6683446268557330  0.7620989276313790  0.7500014128912940
  0.6689644934517204  0.9045596732392119  0.7500011081913380
  0.8096651036718100  0.0475945744280462  0.7500006029484203
  0.8100965787707313  0.1901792954217047  0.7499998429215153
  0.8103308388721805  0.3328745991182098  0.7499995601965453
  0.8102453179779902  0.4754677918904256  0.7499998798131154
  0.8097739513988246  0.6177294340667501  0.7500006098155388
  0.8089712358163245  0.7595418395126841  0.7500013008389740
  0.8141313243771887  0.9055132822688662  0.7500004007515856
  0.9526583979866990  0.1905821331354027  0.7499998550615005
  0.9532126523536147  0.3330937614848706  0.7499995757026285
  0.9532300088833445  0.4756789037638078  0.7499998575933255
  0.9530659052314806  0.6181197410724636  0.7499999006430981
  0.9521874292028616  0.7596979193899989  0.7499999394954144
  0.9526819464291550  0.9050787514223122  0.7500009394728336
  0.0506927673726217  0.0933689431402564  0.7500001403862777
  0.0953792818636284  0.0476437204051856  0.7499999036014046
  0.9070087528363133  0.9498488505584372  0.7500006194581069
  0.9542792895963710  0.0458944797642709  0.7500008829729967
  0.0479982317429369  0.9527466510089306  0.7500005327291429
 
  0.00000000E+00  0.00000000E+00  0.00000000E+00
  0.00000000E+00  0.00000000E+00  0.00000000E+00
  0.00000000E+00  0.00000000E+00  0.00000000E+00
  0.00000000E+00  0.00000000E+00  0.00000000E+00
  0.00000000E+00  0.00000000E+00  0.00000000E+00
  0.00000000E+00  0.00000000E+00  0.00000000E+00
  0.00000000E+00  0.00000000E+00  0.00000000E+00
  0.00000000E+00  0.00000000E+00  0.00000000E+00
  0.00000000E+00  0.00000000E+00  0.00000000E+00
  0.00000000E+00  0.00000000E+00  0.00000000E+00
  0.00000000E+00  0.00000000E+00  0.00000000E+00
  0.00000000E+00  0.00000000E+00  0.00000000E+00
  0.00000000E+00  0.00000000E+00  0.00000000E+00
  0.00000000E+00  0.00000000E+00  0.00000000E+00
  0.00000000E+00  0.00000000E+00  0.00000000E+00
  0.00000000E+00  0.00000000E+00  0.00000000E+00
  0.00000000E+00  0.00000000E+00  0.00000000E+00
  0.00000000E+00  0.00000000E+00  0.00000000E+00
  0.00000000E+00  0.00000000E+00  0.00000000E+00
  0.00000000E+00  0.00000000E+00  0.00000000E+00
  0.00000000E+00  0.00000000E+00  0.00000000E+00
  0.00000000E+00  0.00000000E+00  0.00000000E+00
  0.00000000E+00  0.00000000E+00  0.00000000E+00
  0.00000000E+00  0.00000000E+00  0.00000000E+00
  0.00000000E+00  0.00000000E+00  0.00000000E+00
  0.00000000E+00  0.00000000E+00  0.00000000E+00
  0.00000000E+00  0.00000000E+00  0.00000000E+00
  0.00000000E+00  0.00000000E+00  0.00000000E+00
  0.00000000E+00  0.00000000E+00  0.00000000E+00
  0.00000000E+00  0.00000000E+00  0.00000000E+00
  0.00000000E+00  0.00000000E+00  0.00000000E+00
  0.00000000E+00  0.00000000E+00  0.00000000E+00
  0.00000000E+00  0.00000000E+00  0.00000000E+00
  0.00000000E+00  0.00000000E+00  0.00000000E+00
  0.00000000E+00  0.00000000E+00  0.00000000E+00
  0.00000000E+00  0.00000000E+00  0.00000000E+00
  0.00000000E+00  0.00000000E+00  0.00000000E+00
  0.00000000E+00  0.00000000E+00  0.00000000E+00
  0.00000000E+00  0.00000000E+00  0.00000000E+00
  0.00000000E+00  0.00000000E+00  0.00000000E+00
  0.00000000E+00  0.00000000E+00  0.00000000E+00
  0.00000000E+00  0.00000000E+00  0.00000000E+00
  0.00000000E+00  0.00000000E+00  0.00000000E+00
  0.00000000E+00  0.00000000E+00  0.00000000E+00
  0.00000000E+00  0.00000000E+00  0.00000000E+00
  0.00000000E+00  0.00000000E+00  0.00000000E+00
  0.00000000E+00  0.00000000E+00  0.00000000E+00
  0.00000000E+00  0.00000000E+00  0.00000000E+00
  0.00000000E+00  0.00000000E+00  0.00000000E+00
  0.00000000E+00  0.00000000E+00  0.00000000E+00
  0.00000000E+00  0.00000000E+00  0.00000000E+00
  0.00000000E+00  0.00000000E+00  0.00000000E+00
  0.00000000E+00  0.00000000E+00  0.00000000E+00
  0.00000000E+00  0.00000000E+00  0.00000000E+00
  0.00000000E+00  0.00000000E+00  0.00000000E+00
  0.00000000E+00  0.00000000E+00  0.00000000E+00
  0.00000000E+00  0.00000000E+00  0.00000000E+00
  0.00000000E+00  0.00000000E+00  0.00000000E+00
  0.00000000E+00  0.00000000E+00  0.00000000E+00
  0.00000000E+00  0.00000000E+00  0.00000000E+00
  0.00000000E+00  0.00000000E+00  0.00000000E+00
  0.00000000E+00  0.00000000E+00  0.00000000E+00
  0.00000000E+00  0.00000000E+00  0.00000000E+00
  0.00000000E+00  0.00000000E+00  0.00000000E+00
  0.00000000E+00  0.00000000E+00  0.00000000E+00
  0.00000000E+00  0.00000000E+00  0.00000000E+00
  0.00000000E+00  0.00000000E+00  0.00000000E+00
  0.00000000E+00  0.00000000E+00  0.00000000E+00
  0.00000000E+00  0.00000000E+00  0.00000000E+00
  0.00000000E+00  0.00000000E+00  0.00000000E+00
  0.00000000E+00  0.00000000E+00  0.00000000E+00
  0.00000000E+00  0.00000000E+00  0.00000000E+00
  0.00000000E+00  0.00000000E+00  0.00000000E+00
  0.00000000E+00  0.00000000E+00  0.00000000E+00
  0.00000000E+00  0.00000000E+00  0.00000000E+00
  0.00000000E+00  0.00000000E+00  0.00000000E+00
  0.00000000E+00  0.00000000E+00  0.00000000E+00
  0.00000000E+00  0.00000000E+00  0.00000000E+00
  0.00000000E+00  0.00000000E+00  0.00000000E+00
  0.00000000E+00  0.00000000E+00  0.00000000E+00
  0.00000000E+00  0.00000000E+00  0.00000000E+00
  0.00000000E+00  0.00000000E+00  0.00000000E+00
  0.00000000E+00  0.00000000E+00  0.00000000E+00
  0.00000000E+00  0.00000000E+00  0.00000000E+00
  0.00000000E+00  0.00000000E+00  0.00000000E+00
  0.00000000E+00  0.00000000E+00  0.00000000E+00
  0.00000000E+00  0.00000000E+00  0.00000000E+00
  0.00000000E+00  0.00000000E+00  0.00000000E+00
  0.00000000E+00  0.00000000E+00  0.00000000E+00
  0.00000000E+00  0.00000000E+00  0.00000000E+00
  0.00000000E+00  0.00000000E+00  0.00000000E+00
  0.00000000E+00  0.00000000E+00  0.00000000E+00
  0.00000000E+00  0.00000000E+00  0.00000000E+00
  0.00000000E+00  0.00000000E+00  0.00000000E+00
  0.00000000E+00  0.00000000E+00  0.00000000E+00
  0.00000000E+00  0.00000000E+00  0.00000000E+00
  0.00000000E+00  0.00000000E+00  0.00000000E+00
  0.00000000E+00  0.00000000E+00  0.00000000E+00
  0.00000000E+00  0.00000000E+00  0.00000000E+00
  0.00000000E+00  0.00000000E+00  0.00000000E+00
  0.00000000E+00  0.00000000E+00  0.00000000E+00
  0.00000000E+00  0.00000000E+00  0.00000000E+00
  0.00000000E+00  0.00000000E+00  0.00000000E+00
  0.00000000E+00  0.00000000E+00  0.00000000E+00
  0.00000000E+00  0.00000000E+00  0.00000000E+00
  0.00000000E+00  0.00000000E+00  0.00000000E+00
  0.00000000E+00  0.00000000E+00  0.00000000E+00
  0.00000000E+00  0.00000000E+00  0.00000000E+00
  0.00000000E+00  0.00000000E+00  0.00000000E+00
  0.00000000E+00  0.00000000E+00  0.00000000E+00
  0.00000000E+00  0.00000000E+00  0.00000000E+00
  0.00000000E+00  0.00000000E+00  0.00000000E+00
  0.00000000E+00  0.00000000E+00  0.00000000E+00
  0.00000000E+00  0.00000000E+00  0.00000000E+00
  0.00000000E+00  0.00000000E+00  0.00000000E+00
  0.00000000E+00  0.00000000E+00  0.00000000E+00
  0.00000000E+00  0.00000000E+00  0.00000000E+00
  0.00000000E+00  0.00000000E+00  0.00000000E+00
  0.00000000E+00  0.00000000E+00  0.00000000E+00
  0.00000000E+00  0.00000000E+00  0.00000000E+00
  0.00000000E+00  0.00000000E+00  0.00000000E+00
  0.00000000E+00  0.00000000E+00  0.00000000E+00
  0.00000000E+00  0.00000000E+00  0.00000000E+00
  0.00000000E+00  0.00000000E+00  0.00000000E+00
  0.00000000E+00  0.00000000E+00  0.00000000E+00
  0.00000000E+00  0.00000000E+00  0.00000000E+00
  0.00000000E+00  0.00000000E+00  0.00000000E+00
  0.00000000E+00  0.00000000E+00  0.00000000E+00
  0.00000000E+00  0.00000000E+00  0.00000000E+00
  0.00000000E+00  0.00000000E+00  0.00000000E+00
  0.00000000E+00  0.00000000E+00  0.00000000E+00
  0.00000000E+00  0.00000000E+00  0.00000000E+00
  0.00000000E+00  0.00000000E+00  0.00000000E+00
  0.00000000E+00  0.00000000E+00  0.00000000E+00
  0.00000000E+00  0.00000000E+00  0.00000000E+00
  0.00000000E+00  0.00000000E+00  0.00000000E+00
  0.00000000E+00  0.00000000E+00  0.00000000E+00
  0.00000000E+00  0.00000000E+00  0.00000000E+00
  0.00000000E+00  0.00000000E+00  0.00000000E+00
  0.00000000E+00  0.00000000E+00  0.00000000E+00
  0.00000000E+00  0.00000000E+00  0.00000000E+00
  0.00000000E+00  0.00000000E+00  0.00000000E+00
  0.00000000E+00  0.00000000E+00  0.00000000E+00
  0.00000000E+00  0.00000000E+00  0.00000000E+00
  0.00000000E+00  0.00000000E+00  0.00000000E+00
  0.00000000E+00  0.00000000E+00  0.00000000E+00
  0.00000000E+00  0.00000000E+00  0.00000000E+00
  0.00000000E+00  0.00000000E+00  0.00000000E+00
  0.00000000E+00  0.00000000E+00  0.00000000E+00
  0.00000000E+00  0.00000000E+00  0.00000000E+00
  0.00000000E+00  0.00000000E+00  0.00000000E+00
  0.00000000E+00  0.00000000E+00  0.00000000E+00
  0.00000000E+00  0.00000000E+00  0.00000000E+00
  0.00000000E+00  0.00000000E+00  0.00000000E+00
  0.00000000E+00  0.00000000E+00  0.00000000E+00
  0.00000000E+00  0.00000000E+00  0.00000000E+00
  0.00000000E+00  0.00000000E+00  0.00000000E+00
  0.00000000E+00  0.00000000E+00  0.00000000E+00
  0.00000000E+00  0.00000000E+00  0.00000000E+00
  0.00000000E+00  0.00000000E+00  0.00000000E+00
  0.00000000E+00  0.00000000E+00  0.00000000E+00
  0.00000000E+00  0.00000000E+00  0.00000000E+00
  0.00000000E+00  0.00000000E+00  0.00000000E+00
  0.00000000E+00  0.00000000E+00  0.00000000E+00
  0.00000000E+00  0.00000000E+00  0.00000000E+00
  0.00000000E+00  0.00000000E+00  0.00000000E+00
  0.00000000E+00  0.00000000E+00  0.00000000E+00
  0.00000000E+00  0.00000000E+00  0.00000000E+00
  0.00000000E+00  0.00000000E+00  0.00000000E+00
  0.00000000E+00  0.00000000E+00  0.00000000E+00
  0.00000000E+00  0.00000000E+00  0.00000000E+00
  0.00000000E+00  0.00000000E+00  0.00000000E+00
  0.00000000E+00  0.00000000E+00  0.00000000E+00
  0.00000000E+00  0.00000000E+00  0.00000000E+00
  0.00000000E+00  0.00000000E+00  0.00000000E+00
  0.00000000E+00  0.00000000E+00  0.00000000E+00
  0.00000000E+00  0.00000000E+00  0.00000000E+00
  0.00000000E+00  0.00000000E+00  0.00000000E+00
  0.00000000E+00  0.00000000E+00  0.00000000E+00
  0.00000000E+00  0.00000000E+00  0.00000000E+00
  0.00000000E+00  0.00000000E+00  0.00000000E+00
  0.00000000E+00  0.00000000E+00  0.00000000E+00
  0.00000000E+00  0.00000000E+00  0.00000000E+00
  0.00000000E+00  0.00000000E+00  0.00000000E+00
  0.00000000E+00  0.00000000E+00  0.00000000E+00
  0.00000000E+00  0.00000000E+00  0.00000000E+00
  0.00000000E+00  0.00000000E+00  0.00000000E+00
  0.00000000E+00  0.00000000E+00  0.00000000E+00
  0.00000000E+00  0.00000000E+00  0.00000000E+00
  0.00000000E+00  0.00000000E+00  0.00000000E+00
  0.00000000E+00  0.00000000E+00  0.00000000E+00
  0.00000000E+00  0.00000000E+00  0.00000000E+00
  0.00000000E+00  0.00000000E+00  0.00000000E+00
  0.00000000E+00  0.00000000E+00  0.00000000E+00
  0.00000000E+00  0.00000000E+00  0.00000000E+00
  0.00000000E+00  0.00000000E+00  0.00000000E+00
