# Supplementary material for: Ultraviolet Quantum Emitters in Hexagonal Boron Nitride from Carbon Clusters
Source: J Phys Chem Lett. 2022 Apr 1;13(14):3150–7. doi: 10.1021/acs.jpclett.2c00665 (PMC9014460; doi:10.1021/acs.jpclett.2c00665)
Supplement: Supplementary file 2 — jz2c00665_si_002.zip [file jz2c00665_si_002.zip › geometryfiles/2layer_6C/gs/BN.CONTCAR]

This file is generated by VASPKIT code  
   1.00000000000000     
    17.5279996395000026    0.0000000000000000    0.0000000000000000
    -8.7639998201000004   15.1796929654999992    0.0000000000000000
     0.0000000000000000    0.0000000000000000    6.6289000510999996
   B    N    C 
    95    95     6
Direct
  0.0950413825571392  0.0475206912071423  0.2500000000000000
  0.0950888472416330  0.1901776943404043  0.2500000000000000
  0.0951858809869512  0.3332285313864324  0.2500000000000000
  0.0952306583111811  0.4761626734570750  0.2500000000000000
  0.0952306583111811  0.6190679847112445  0.2500000000000000
  0.0951858809869512  0.7619573494576641  0.2500000000000000
  0.0950888472416330  0.9049111527583666  0.2500000000000000
  0.2379962466314252  0.0476365247906874  0.2500000000000000
  0.2379962466314252  0.1903597216978832  0.2500000000000000
  0.2380426505423358  0.3332285313864324  0.2500000000000000
  0.2380670746457786  0.4761341491487026  0.2500000000000000
  0.2380859688515687  0.6190429843543571  0.2500000000000000
  0.2380670746457786  0.7619329253542214  0.2500000000000000
  0.2380426505423358  0.9048141190130486  0.2500000000000000
  0.3809207147241819  0.0476338024192262  0.2500000000000000
  0.3809276639873507  0.1904638319222445  0.2500000000000000
  0.3809207147241819  0.3332869121621012  0.2500000000000000
  0.3809320152887555  0.4761626734570750  0.2500000000000000
  0.3809570156456429  0.6190429843543571  0.2500000000000000
  0.3809570156456429  0.7619140311484313  0.2500000000000000
  0.3809320152887555  0.9047693416888190  0.2500000000000000
  0.5238044000669088  0.0476087999909562  0.2500000000000000
  0.5238105371081966  0.1904799461155806  0.2500000000000000
  0.5238105371081966  0.3333305908497542  0.2500000000000000
  0.5238044000669088  0.4761955999330910  0.2500000000000000
  0.5238373265429249  0.6190679847112445  0.2500000000000000
  0.5238658508512976  0.7619329253542214  0.2500000000000000
  0.5238373265429249  0.9047693416888190  0.2500000000000000
  0.6667130878378988  0.0476338024192262  0.2500000000000000
  0.6666694091502456  0.1904799461155806  0.2500000000000000
  0.6666666667142849  0.3333333332857151  0.2500000000000000
  0.6666694091502456  0.4761894628918035  0.2500000000000000
  0.6667130878378988  0.6190792852758182  0.2500000000000000
  0.6667714686135677  0.7619573494576641  0.2500000000000000
  0.6667714686135677  0.9048141190130486  0.2500000000000000
  0.8096402783021166  0.0476365247906874  0.2500000000000000
  0.8095361680777554  0.1904638319222445  0.2500000000000000
  0.8095200538844194  0.3333305908497542  0.2500000000000000
  0.8095200538844194  0.4761894628918035  0.2500000000000000
  0.8095361680777554  0.6190723360126490  0.2500000000000000
  0.8096402783021166  0.7620037533685747  0.2500000000000000
  0.8098223056595957  0.9049111527583666  0.2500000000000000
  0.9524793087928576  0.0475206912071423  0.2500000000000000
  0.9523634752093129  0.1903597216978832  0.2500000000000000
  0.9523661975807737  0.3332869121621012  0.2500000000000000
  0.9523912000090436  0.4761955999330910  0.2500000000000000
  0.9523661975807737  0.6190792852758182  0.2500000000000000
  0.9523634752093129  0.7620037533685747  0.2500000000000000
  0.9524793087928576  0.9049586174428608  0.2500000000000000
  0.0464500218503032  0.2360649281447984  0.7500000000000000
  0.0476188844358324  0.3803344730301442  0.7500000000000000
  0.0477438043966556  0.5238719022697584  0.7500000000000000
  0.0476188844358324  0.6672844115485427  0.7500000000000000
  0.0464500218503032  0.8103850938483589  0.7500000000000000
  0.1929863487383983  0.0964931744406300  0.7500000000000000
  0.1896149061516406  0.2360649281447984  0.7500000000000000
  0.1900484071207991  0.3800968143844599  0.7500000000000000
  0.1904486283907730  0.5235944247829918  0.7500000000000000
  0.1904486283907730  0.6668542037506430  0.7500000000000000
  0.1900484071207991  0.8099515928792010  0.7500000000000000
  0.1896149061516406  0.9535499781496969  0.7500000000000000
  0.3342728216280731  0.0955544380053711  0.7500000000000000
  0.3342728216280731  0.2387183837655567  0.7500000000000000
  0.3327155884514573  0.3803344730301442  0.7500000000000000
  0.3331457962493573  0.5235944247829918  0.7500000000000000
  0.3333333332857151  0.6666666667142849  0.7500000000000000
  0.3331457962493573  0.8095513716092271  0.7500000000000000
  0.3327155884514573  0.9523811155641678  0.7500000000000000
  0.4763455641159144  0.0951983402044242  0.7500000000000000
  0.4765410704957720  0.2382705353193133  0.7500000000000000
  0.4763455641159144  0.3811472240543521  0.7500000000000000
  0.4761280977302413  0.5238719022697584  0.7500000000000000
  0.4764055752170083  0.6668542037506430  0.7500000000000000
  0.4764055752170083  0.8095513716092271  0.7500000000000000
  0.4761280977302413  0.9522561956033443  0.7500000000000000
  0.6188527759456482  0.0951983402044242  0.7500000000000000
  0.6190544137543073  0.2381088276514689  0.7500000000000000
  0.6190544137543073  0.3809455862456929  0.7500000000000000
  0.6188527759456482  0.5236544358840853  0.7500000000000000
  0.6196655269698559  0.6672844115485427  0.7500000000000000
  0.6199031856155405  0.8099515928792010  0.7500000000000000
  0.6196655269698559  0.9523811155641678  0.7500000000000000
  0.7612816162344435  0.0955544380053711  0.7500000000000000
  0.7617294646806869  0.2382705353193133  0.7500000000000000
  0.7618911723485312  0.3809455862456929  0.7500000000000000
  0.7617294646806869  0.5234589295042280  0.7500000000000000
  0.7612816162344435  0.6657271783719269  0.7500000000000000
  0.7639350718552017  0.8103850938483589  0.7500000000000000
  0.7639350718552017  0.9535499781496969  0.7500000000000000
  0.9035068255593699  0.0964931744406300  0.7500000000000000
  0.9044455619946287  0.2387183837655567  0.7500000000000000
  0.9048016597955758  0.3811472240543521  0.7500000000000000
  0.9048016597955758  0.5236544358840853  0.7500000000000000
  0.9044455619946287  0.6657271783719269  0.7500000000000000
  0.9035068255593699  0.8070136512616016  0.7500000000000000
  0.0476575069481937  0.0953150140392421  0.2500000000000000
  0.0475846995301443  0.2380707164258945  0.2500000000000000
  0.0476062176034469  0.3809306978711108  0.2500000000000000
  0.0476379519120284  0.5238189760274454  0.2500000000000000
  0.0476062176034469  0.6666755198751908  0.2500000000000000
  0.0475846995301443  0.8095139832471044  0.2500000000000000
  0.0476575069481937  0.9523424930518064  0.2500000000000000
  0.1904522502606155  0.0952261252017386  0.2500000000000000
  0.1904860167528957  0.2380707164258945  0.2500000000000000
  0.1904627098909933  0.3809254199248482  0.2500000000000000
  0.1904681938390628  0.5237908195646971  0.2500000000000000
  0.1904681938390628  0.6666773744172274  0.2500000000000000
  0.1904627098909933  0.8095372901090069  0.2500000000000000
  0.1904860167528957  0.9524153004698558  0.2500000000000000
  0.3333216903319333  0.0952472178048955  0.2500000000000000
  0.3333216903319333  0.2380744726698925  0.2500000000000000
  0.3333244801248095  0.3809306978711108  0.2500000000000000
  0.3333226255827724  0.5237908195646971  0.2500000000000000
  0.3333333332857151  0.6666666667142849  0.2500000000000000
  0.3333226255827724  0.8095318061609371  0.2500000000000000
  0.3333244801248095  0.9523937823965533  0.2500000000000000
  0.4761844972273919  0.0952379384639072  0.2500000000000000
  0.4762029987208235  0.2381014994318391  0.2500000000000000
  0.4761844972273919  0.3809465589063463  0.2500000000000000
  0.4761810239725550  0.5238189760274454  0.2500000000000000
  0.4762091804353031  0.6666773744172274  0.2500000000000000
  0.4762091804353031  0.8095318061609371  0.2500000000000000
  0.4761810239725550  0.9523620480879718  0.2500000000000000
  0.6190534410936537  0.0952379384639072  0.2500000000000000
  0.6190478159637863  0.2380956320704271  0.2500000000000000
  0.6190478159637863  0.3809521840362138  0.2500000000000000
  0.6190534410936537  0.5238155027726080  0.2500000000000000
  0.6190693021288889  0.6666755198751908  0.2500000000000000
  0.6190745800751517  0.8095372901090069  0.2500000000000000
  0.6190693021288889  0.9523937823965533  0.2500000000000000
  0.7619255273301078  0.0952472178048955  0.2500000000000000
  0.7618985005681608  0.2381014994318391  0.2500000000000000
  0.7619043679295731  0.3809521840362138  0.2500000000000000
  0.7618985005681608  0.5237970012791765  0.2500000000000000
  0.7619255273301078  0.6666783096680668  0.2500000000000000
  0.7619292835741052  0.8095139832471044  0.2500000000000000
  0.7619292835741052  0.9524153004698558  0.2500000000000000
  0.9047738747982613  0.0952261252017386  0.2500000000000000
  0.9047527821951046  0.2380744726698925  0.2500000000000000
  0.9047620615360928  0.3809465589063463  0.2500000000000000
  0.9047620615360928  0.5238155027726080  0.2500000000000000
  0.9047527821951046  0.6666783096680668  0.2500000000000000
  0.9047738747982613  0.8095477497393846  0.2500000000000000
  0.9046849859607577  0.9523424930518064  0.2500000000000000
  0.0929953261914730  0.1859906522400843  0.7500000000000000
  0.0948553806688408  0.3318060198794709  0.7500000000000000
  0.0952281771794264  0.4758435573333483  0.7500000000000000
  0.0952281771794264  0.6193846197032166  0.7500000000000000
  0.0948553806688408  0.7630493606465153  0.7500000000000000
  0.0929953261914730  0.9070046738085271  0.7500000000000000
  0.2393106831642060  0.0482416293669584  0.7500000000000000
  0.2393106831642060  0.1910690536543929  0.7500000000000000
  0.2369506393534847  0.3318060198794709  0.7500000000000000
  0.2378118270867237  0.4756236540305928  0.7500000000000000
  0.2380129293070471  0.6190064645820962  0.7500000000000000
  0.2378118270867237  0.7621881729132763  0.7500000000000000
  0.2369506393534847  0.9051446193311591  0.7500000000000000
  0.3812153699861349  0.0475915630443523  0.7500000000000000
  0.3814886741141813  0.1907443369856598  0.7500000000000000
  0.3812153699861349  0.3336238067989279  0.7500000000000000
  0.3806153802967834  0.4758435573333483  0.7500000000000000
  0.3809935354179039  0.6190064645820962  0.7500000000000000
  0.3809935354179039  0.7619870706929531  0.7500000000000000
  0.3806153802967834  0.9047718228205736  0.7500000000000000
  0.5237477619140474  0.0474955236852327  0.7500000000000000
  0.5239072796739292  0.1904583438038178  0.7500000000000000
  0.5239072796739292  0.3334489357272498  0.7500000000000000
  0.5237477619140474  0.4762522380859529  0.7500000000000000
  0.5241564426666515  0.6193846197032166  0.7500000000000000
  0.5243763459694072  0.7621881729132763  0.7500000000000000
  0.5241564426666515  0.9047718228205736  0.7500000000000000
  0.6663761932010717  0.0475915630443523  0.7500000000000000
  0.6665510642727501  0.1904583438038178  0.7500000000000000
  0.6666666667142849  0.3333333332857151  0.7500000000000000
  0.6665510642727501  0.4760927203260707  0.7500000000000000
  0.6663761932010717  0.6187846300138650  0.7500000000000000
  0.6681939801205292  0.7630493606465153  0.7500000000000000
  0.6681939801205292  0.9051446193311591  0.7500000000000000
  0.8089309463456067  0.0482416293669584  0.7500000000000000
  0.8092556630143402  0.1907443369856598  0.7500000000000000
  0.8095416561961822  0.3334489357272498  0.7500000000000000
  0.8095416561961822  0.4760927203260707  0.7500000000000000
  0.8092556630143402  0.6185113258858189  0.7500000000000000
  0.8089309463456067  0.7606893168357941  0.7500000000000000
  0.8140093477599157  0.9070046738085271  0.7500000000000000
  0.9517583706330418  0.1910690536543929  0.7500000000000000
  0.9524084369556478  0.3336238067989279  0.7500000000000000
  0.9525044763147674  0.4762522380859529  0.7500000000000000
  0.9524084369556478  0.6187846300138650  0.7500000000000000
  0.9517583706330418  0.7606893168357941  0.7500000000000000
  0.9535315566495932  0.9070631131563320  0.7500000000000000
  0.0462521540364906  0.0925043082158358  0.7500000000000000
  0.0929368868436680  0.0464684433504067  0.7500000000000000
  0.9074956917841641  0.9537478459635095  0.7500000000000000
  0.9535315566495932  0.0464684433504067  0.7500000000000000
  0.0462521540364906  0.9537478459635095  0.7500000000000000
 
  0.00000000E+00  0.00000000E+00  0.00000000E+00
  0.00000000E+00  0.00000000E+00  0.00000000E+00
  0.00000000E+00  0.00000000E+00  0.00000000E+00
  0.00000000E+00  0.00000000E+00  0.00000000E+00
  0.00000000E+00  0.00000000E+00  0.00000000E+00
  0.00000000E+00  0.00000000E+00  0.00000000E+00
  0.00000000E+00  0.00000000E+00  0.00000000E+00
  0.00000000E+00  0.00000000E+00  0.00000000E+00
  0.00000000E+00  0.00000000E+00  0.00000000E+00
  0.00000000E+00  0.00000000E+00  0.00000000E+00
  0.00000000E+00  0.00000000E+00  0.00000000E+00
  0.00000000E+00  0.00000000E+00  0.00000000E+00
  0.00000000E+00  0.00000000E+00  0.00000000E+00
  0.00000000E+00  0.00000000E+00  0.00000000E+00
  0.00000000E+00  0.00000000E+00  0.00000000E+00
  0.00000000E+00  0.00000000E+00  0.00000000E+00
  0.00000000E+00  0.00000000E+00  0.00000000E+00
  0.00000000E+00  0.00000000E+00  0.00000000E+00
  0.00000000E+00  0.00000000E+00  0.00000000E+00
  0.00000000E+00  0.00000000E+00  0.00000000E+00
  0.00000000E+00  0.00000000E+00  0.00000000E+00
  0.00000000E+00  0.00000000E+00  0.00000000E+00
  0.00000000E+00  0.00000000E+00  0.00000000E+00
  0.00000000E+00  0.00000000E+00  0.00000000E+00
  0.00000000E+00  0.00000000E+00  0.00000000E+00
  0.00000000E+00  0.00000000E+00  0.00000000E+00
  0.00000000E+00  0.00000000E+00  0.00000000E+00
  0.00000000E+00  0.00000000E+00  0.00000000E+00
  0.00000000E+00  0.00000000E+00  0.00000000E+00
  0.00000000E+00  0.00000000E+00  0.00000000E+00
  0.00000000E+00  0.00000000E+00  0.00000000E+00
  0.00000000E+00  0.00000000E+00  0.00000000E+00
  0.00000000E+00  0.00000000E+00  0.00000000E+00
  0.00000000E+00  0.00000000E+00  0.00000000E+00
  0.00000000E+00  0.00000000E+00  0.00000000E+00
  0.00000000E+00  0.00000000E+00  0.00000000E+00
  0.00000000E+00  0.00000000E+00  0.00000000E+00
  0.00000000E+00  0.00000000E+00  0.00000000E+00
  0.00000000E+00  0.00000000E+00  0.00000000E+00
  0.00000000E+00  0.00000000E+00  0.00000000E+00
  0.00000000E+00  0.00000000E+00  0.00000000E+00
  0.00000000E+00  0.00000000E+00  0.00000000E+00
  0.00000000E+00  0.00000000E+00  0.00000000E+00
  0.00000000E+00  0.00000000E+00  0.00000000E+00
  0.00000000E+00  0.00000000E+00  0.00000000E+00
  0.00000000E+00  0.00000000E+00  0.00000000E+00
  0.00000000E+00  0.00000000E+00  0.00000000E+00
  0.00000000E+00  0.00000000E+00  0.00000000E+00
  0.00000000E+00  0.00000000E+00  0.00000000E+00
  0.00000000E+00  0.00000000E+00  0.00000000E+00
  0.00000000E+00  0.00000000E+00  0.00000000E+00
  0.00000000E+00  0.00000000E+00  0.00000000E+00
  0.00000000E+00  0.00000000E+00  0.00000000E+00
  0.00000000E+00  0.00000000E+00  0.00000000E+00
  0.00000000E+00  0.00000000E+00  0.00000000E+00
  0.00000000E+00  0.00000000E+00  0.00000000E+00
  0.00000000E+00  0.00000000E+00  0.00000000E+00
  0.00000000E+00  0.00000000E+00  0.00000000E+00
  0.00000000E+00  0.00000000E+00  0.00000000E+00
  0.00000000E+00  0.00000000E+00  0.00000000E+00
  0.00000000E+00  0.00000000E+00  0.00000000E+00
  0.00000000E+00  0.00000000E+00  0.00000000E+00
  0.00000000E+00  0.00000000E+00  0.00000000E+00
  0.00000000E+00  0.00000000E+00  0.00000000E+00
  0.00000000E+00  0.00000000E+00  0.00000000E+00
  0.00000000E+00  0.00000000E+00  0.00000000E+00
  0.00000000E+00  0.00000000E+00  0.00000000E+00
  0.00000000E+00  0.00000000E+00  0.00000000E+00
  0.00000000E+00  0.00000000E+00  0.00000000E+00
  0.00000000E+00  0.00000000E+00  0.00000000E+00
  0.00000000E+00  0.00000000E+00  0.00000000E+00
  0.00000000E+00  0.00000000E+00  0.00000000E+00
  0.00000000E+00  0.00000000E+00  0.00000000E+00
  0.00000000E+00  0.00000000E+00  0.00000000E+00
  0.00000000E+00  0.00000000E+00  0.00000000E+00
  0.00000000E+00  0.00000000E+00  0.00000000E+00
  0.00000000E+00  0.00000000E+00  0.00000000E+00
  0.00000000E+00  0.00000000E+00  0.00000000E+00
  0.00000000E+00  0.00000000E+00  0.00000000E+00
  0.00000000E+00  0.00000000E+00  0.00000000E+00
  0.00000000E+00  0.00000000E+00  0.00000000E+00
  0.00000000E+00  0.00000000E+00  0.00000000E+00
  0.00000000E+00  0.00000000E+00  0.00000000E+00
  0.00000000E+00  0.00000000E+00  0.00000000E+00
  0.00000000E+00  0.00000000E+00  0.00000000E+00
  0.00000000E+00  0.00000000E+00  0.00000000E+00
  0.00000000E+00  0.00000000E+00  0.00000000E+00
  0.00000000E+00  0.00000000E+00  0.00000000E+00
  0.00000000E+00  0.00000000E+00  0.00000000E+00
  0.00000000E+00  0.00000000E+00  0.00000000E+00
  0.00000000E+00  0.00000000E+00  0.00000000E+00
  0.00000000E+00  0.00000000E+00  0.00000000E+00
  0.00000000E+00  0.00000000E+00  0.00000000E+00
  0.00000000E+00  0.00000000E+00  0.00000000E+00
  0.00000000E+00  0.00000000E+00  0.00000000E+00
  0.00000000E+00  0.00000000E+00  0.00000000E+00
  0.00000000E+00  0.00000000E+00  0.00000000E+00
  0.00000000E+00  0.00000000E+00  0.00000000E+00
  0.00000000E+00  0.00000000E+00  0.00000000E+00
  0.00000000E+00  0.00000000E+00  0.00000000E+00
  0.00000000E+00  0.00000000E+00  0.00000000E+00
  0.00000000E+00  0.00000000E+00  0.00000000E+00
  0.00000000E+00  0.00000000E+00  0.00000000E+00
  0.00000000E+00  0.00000000E+00  0.00000000E+00
  0.00000000E+00  0.00000000E+00  0.00000000E+00
  0.00000000E+00  0.00000000E+00  0.00000000E+00
  0.00000000E+00  0.00000000E+00  0.00000000E+00
  0.00000000E+00  0.00000000E+00  0.00000000E+00
  0.00000000E+00  0.00000000E+00  0.00000000E+00
  0.00000000E+00  0.00000000E+00  0.00000000E+00
  0.00000000E+00  0.00000000E+00  0.00000000E+00
  0.00000000E+00  0.00000000E+00  0.00000000E+00
  0.00000000E+00  0.00000000E+00  0.00000000E+00
  0.00000000E+00  0.00000000E+00  0.00000000E+00
  0.00000000E+00  0.00000000E+00  0.00000000E+00
  0.00000000E+00  0.00000000E+00  0.00000000E+00
  0.00000000E+00  0.00000000E+00  0.00000000E+00
  0.00000000E+00  0.00000000E+00  0.00000000E+00
  0.00000000E+00  0.00000000E+00  0.00000000E+00
  0.00000000E+00  0.00000000E+00  0.00000000E+00
  0.00000000E+00  0.00000000E+00  0.00000000E+00
  0.00000000E+00  0.00000000E+00  0.00000000E+00
  0.00000000E+00  0.00000000E+00  0.00000000E+00
  0.00000000E+00  0.00000000E+00  0.00000000E+00
  0.00000000E+00  0.00000000E+00  0.00000000E+00
  0.00000000E+00  0.00000000E+00  0.00000000E+00
  0.00000000E+00  0.00000000E+00  0.00000000E+00
  0.00000000E+00  0.00000000E+00  0.00000000E+00
  0.00000000E+00  0.00000000E+00  0.00000000E+00
  0.00000000E+00  0.00000000E+00  0.00000000E+00
  0.00000000E+00  0.00000000E+00  0.00000000E+00
  0.00000000E+00  0.00000000E+00  0.00000000E+00
  0.00000000E+00  0.00000000E+00  0.00000000E+00
  0.00000000E+00  0.00000000E+00  0.00000000E+00
  0.00000000E+00  0.00000000E+00  0.00000000E+00
  0.00000000E+00  0.00000000E+00  0.00000000E+00
  0.00000000E+00  0.00000000E+00  0.00000000E+00
  0.00000000E+00  0.00000000E+00  0.00000000E+00
  0.00000000E+00  0.00000000E+00  0.00000000E+00
  0.00000000E+00  0.00000000E+00  0.00000000E+00
  0.00000000E+00  0.00000000E+00  0.00000000E+00
  0.00000000E+00  0.00000000E+00  0.00000000E+00
  0.00000000E+00  0.00000000E+00  0.00000000E+00
  0.00000000E+00  0.00000000E+00  0.00000000E+00
  0.00000000E+00  0.00000000E+00  0.00000000E+00
  0.00000000E+00  0.00000000E+00  0.00000000E+00
  0.00000000E+00  0.00000000E+00  0.00000000E+00
  0.00000000E+00  0.00000000E+00  0.00000000E+00
  0.00000000E+00  0.00000000E+00  0.00000000E+00
  0.00000000E+00  0.00000000E+00  0.00000000E+00
  0.00000000E+00  0.00000000E+00  0.00000000E+00
  0.00000000E+00  0.00000000E+00  0.00000000E+00
  0.00000000E+00  0.00000000E+00  0.00000000E+00
  0.00000000E+00  0.00000000E+00  0.00000000E+00
  0.00000000E+00  0.00000000E+00  0.00000000E+00
  0.00000000E+00  0.00000000E+00  0.00000000E+00
  0.00000000E+00  0.00000000E+00  0.00000000E+00
  0.00000000E+00  0.00000000E+00  0.00000000E+00
  0.00000000E+00  0.00000000E+00  0.00000000E+00
  0.00000000E+00  0.00000000E+00  0.00000000E+00
  0.00000000E+00  0.00000000E+00  0.00000000E+00
  0.00000000E+00  0.00000000E+00  0.00000000E+00
  0.00000000E+00  0.00000000E+00  0.00000000E+00
  0.00000000E+00  0.00000000E+00  0.00000000E+00
  0.00000000E+00  0.00000000E+00  0.00000000E+00
  0.00000000E+00  0.00000000E+00  0.00000000E+00
  0.00000000E+00  0.00000000E+00  0.00000000E+00
  0.00000000E+00  0.00000000E+00  0.00000000E+00
  0.00000000E+00  0.00000000E+00  0.00000000E+00
  0.00000000E+00  0.00000000E+00  0.00000000E+00
  0.00000000E+00  0.00000000E+00  0.00000000E+00
  0.00000000E+00  0.00000000E+00  0.00000000E+00
  0.00000000E+00  0.00000000E+00  0.00000000E+00
  0.00000000E+00  0.00000000E+00  0.00000000E+00
  0.00000000E+00  0.00000000E+00  0.00000000E+00
  0.00000000E+00  0.00000000E+00  0.00000000E+00
  0.00000000E+00  0.00000000E+00  0.00000000E+00
  0.00000000E+00  0.00000000E+00  0.00000000E+00
  0.00000000E+00  0.00000000E+00  0.00000000E+00
  0.00000000E+00  0.00000000E+00  0.00000000E+00
  0.00000000E+00  0.00000000E+00  0.00000000E+00
  0.00000000E+00  0.00000000E+00  0.00000000E+00
  0.00000000E+00  0.00000000E+00  0.00000000E+00
  0.00000000E+00  0.00000000E+00  0.00000000E+00
  0.00000000E+00  0.00000000E+00  0.00000000E+00
  0.00000000E+00  0.00000000E+00  0.00000000E+00
  0.00000000E+00  0.00000000E+00  0.00000000E+00
  0.00000000E+00  0.00000000E+00  0.00000000E+00
  0.00000000E+00  0.00000000E+00  0.00000000E+00
  0.00000000E+00  0.00000000E+00  0.00000000E+00
  0.00000000E+00  0.00000000E+00  0.00000000E+00
  0.00000000E+00  0.00000000E+00  0.00000000E+00
  0.00000000E+00  0.00000000E+00  0.00000000E+00
  0.00000000E+00  0.00000000E+00  0.00000000E+00
  0.00000000E+00  0.00000000E+00  0.00000000E+00
  0.00000000E+00  0.00000000E+00  0.00000000E+00
