# Supplementary material for: Ultraviolet Quantum Emitters in Hexagonal Boron Nitride from Carbon Clusters
Source: J Phys Chem Lett. 2022 Apr 1;13(14):3150–7. doi: 10.1021/acs.jpclett.2c00665 (PMC9014460; doi:10.1021/acs.jpclett.2c00665)
Supplement: Supplementary file 2 — jz2c00665_si_002.zip [file jz2c00665_si_002.zip › geometryfiles/2layer_6C/triplet/BN.CONTCAR]

This file is generated by VASPKIT code  
   1.00000000000000     
    17.5279996395000026    0.0000000000000000    0.0000000000000000
    -8.7639998201000004   15.1796929654999992    0.0000000000000000
     0.0000000000000000    0.0000000000000000    6.6289000510999996
   B    N    C 
    95    95     6
Direct
  0.0951402244692736  0.0475701121632131  0.2500000000000000
  0.0951163415169107  0.1902326828909597  0.2500000000000000
  0.0951729686819702  0.3332260951148144  0.2500000000000000
  0.0952252574682578  0.4761587032240620  0.2500000000000000
  0.0952252574682578  0.6190665541013339  0.2500000000000000
  0.0951729686819702  0.7619468734242941  0.2500000000000000
  0.0951163415169107  0.9048836584830894  0.2500000000000000
  0.2380882267266974  0.0477007582576832  0.2500000000000000
  0.2380882267266974  0.1903874683261595  0.2500000000000000
  0.2380531265757060  0.3332260951148144  0.2500000000000000
  0.2380656827864774  0.4761313654301002  0.2500000000000000
  0.2380859120281579  0.6190429559426516  0.2500000000000000
  0.2380656827864774  0.7619343172135227  0.2500000000000000
  0.2380531265757060  0.9048270313180297  0.2500000000000000
  0.3809564808377050  0.0476624380538849  0.2500000000000000
  0.3809855846936111  0.1904927922753782  0.2500000000000000
  0.3809564808377050  0.3332940426409654  0.2500000000000000
  0.3809334458986660  0.4761587032240620  0.2500000000000000
  0.3809570440573483  0.6190429559426516  0.2500000000000000
  0.3809570440573483  0.7619140879718419  0.2500000000000000
  0.3809334458986660  0.9047747425317422  0.2500000000000000
  0.5238081625748661  0.0476163250068780  0.2500000000000000
  0.5238319611029260  0.1904945242551174  0.2500000000000000
  0.5238319611029260  0.3333374367049468  0.2500000000000000
  0.5238081625748661  0.4761918374251336  0.2500000000000000
  0.5238412967759377  0.6190665541013339  0.2500000000000000
  0.5238686345699000  0.7619343172135227  0.2500000000000000
  0.5238412967759377  0.9047747425317422  0.2500000000000000
  0.6667059573590345  0.0476624380538849  0.2500000000000000
  0.6666625632950532  0.1904945242551174  0.2500000000000000
  0.6666666667142849  0.3333333332857151  0.2500000000000000
  0.6666625632950532  0.4761680388970740  0.2500000000000000
  0.6667059573590345  0.6190435191622949  0.2500000000000000
  0.6667739048851858  0.7619468734242941  0.2500000000000000
  0.6667739048851858  0.9048270313180297  0.2500000000000000
  0.8096125316738403  0.0477007582576832  0.2500000000000000
  0.8095072077246216  0.1904927922753782  0.2500000000000000
  0.8095054757448826  0.3333374367049468  0.2500000000000000
  0.8095054757448826  0.4761680388970740  0.2500000000000000
  0.8095072077246216  0.6190144153063890  0.2500000000000000
  0.8096125316738403  0.7619117732733027  0.2500000000000000
  0.8097673171090403  0.9048836584830894  0.2500000000000000
  0.9524298878367868  0.0475701121632131  0.2500000000000000
  0.9522992417423169  0.1903874683261595  0.2500000000000000
  0.9523375619461152  0.3332940426409654  0.2500000000000000
  0.9523836749931218  0.4761918374251336  0.2500000000000000
  0.9523375619461152  0.6190435191622949  0.2500000000000000
  0.9522992417423169  0.7619117732733027  0.2500000000000000
  0.9524298878367868  0.9048597755307264  0.2500000000000000
  0.0466225294197357  0.2365700496586347  0.7500000000000000
  0.0475995101702549  0.3805015734939913  0.7500000000000000
  0.0477053143555919  0.5238526572492270  0.7500000000000000
  0.0475995101702549  0.6670979368191181  0.7500000000000000
  0.0466225294197357  0.8100524799039556  0.7500000000000000
  0.1936690711188908  0.0968345356308763  0.7500000000000000
  0.1899475200960444  0.2365700496586347  0.7500000000000000
  0.1901606967529061  0.3803213936486669  0.7500000000000000
  0.1904553258652950  0.5236563391084648  0.7500000000000000
  0.1904553258652950  0.6667989868996916  0.7500000000000000
  0.1901606967529061  0.8098393032470939  0.7500000000000000
  0.1899475200960444  0.9533774705802641  0.7500000000000000
  0.3344727261589227  0.0955910093237242  0.7500000000000000
  0.3344727261589227  0.2388817169780531  0.7500000000000000
  0.3329020631808817  0.3805015734939913  0.7500000000000000
  0.3332010131003082  0.5236563391084648  0.7500000000000000
  0.3333333332857151  0.6666666667142849  0.7500000000000000
  0.3332010131003082  0.8095446741347050  0.7500000000000000
  0.3329020631808817  0.9524004898297451  0.7500000000000000
  0.4764252163972000  0.0952395087585710  0.7500000000000000
  0.4766055956184291  0.2383027978806419  0.7500000000000000
  0.4764252163972000  0.3811857077814836  0.7500000000000000
  0.4761473427507733  0.5238526572492270  0.7500000000000000
  0.4763436608915350  0.6667989868996916  0.7500000000000000
  0.4763436608915350  0.8095446741347050  0.7500000000000000
  0.4761473427507733  0.9522946856444082  0.7500000000000000
  0.6188142922185162  0.0952395087585710  0.7500000000000000
  0.6190668311873512  0.2381336625175499  0.7500000000000000
  0.6190668311873512  0.3809331688126489  0.7500000000000000
  0.6188142922185162  0.5235747836027999  0.7500000000000000
  0.6194984265060087  0.6670979368191181  0.7500000000000000
  0.6196786063513332  0.8098393032470939  0.7500000000000000
  0.6194984265060087  0.9524004898297451  0.7500000000000000
  0.7611182830219468  0.0955910093237242  0.7500000000000000
  0.7616972021193581  0.2383027978806419  0.7500000000000000
  0.7618663374824503  0.3809331688126489  0.7500000000000000
  0.7616972021193581  0.5233944043815709  0.7500000000000000
  0.7611182830219468  0.6655272738410773  0.7500000000000000
  0.7634299503413653  0.8100524799039556  0.7500000000000000
  0.7634299503413653  0.9533774705802641  0.7500000000000000
  0.9031654643691238  0.0968345356308763  0.7500000000000000
  0.9044089906762687  0.2388817169780531  0.7500000000000000
  0.9047604912414290  0.3811857077814836  0.7500000000000000
  0.9047604912414290  0.5235747836027999  0.7500000000000000
  0.9044089906762687  0.6655272738410773  0.7500000000000000
  0.9031654643691238  0.8063309288811091  0.7500000000000000
  0.0476284915967897  0.0952569833364270  0.2500000000000000
  0.0475544740842048  0.2380269011808603  0.2500000000000000
  0.0476027598182148  0.3809177717072206  0.2500000000000000
  0.0476453629205406  0.5238226815316976  0.2500000000000000
  0.0476027598182148  0.6666849882538487  0.2500000000000000
  0.0475544740842048  0.8095275730461992  0.2500000000000000
  0.0476284915967897  0.9523715084032104  0.2500000000000000
  0.1905718177449724  0.0952859089439171  0.2500000000000000
  0.1904724269538009  0.2380269011808603  0.2500000000000000
  0.1904466545487347  0.3808933092403312  0.2500000000000000
  0.1904671246941746  0.5237816596728441  0.2500000000000000
  0.1904671246941746  0.6666854651641920  0.2500000000000000
  0.1904466545487347  0.8095533454512651  0.2500000000000000
  0.1904724269538009  0.9524455259157951  0.2500000000000000
  0.3333846030952592  0.0952797632782040  0.2500000000000000
  0.3333846030952592  0.2381048399599169  0.2500000000000000
  0.3333150117461512  0.3809177717072206  0.2500000000000000
  0.3333145348358079  0.5237816596728441  0.2500000000000000
  0.3333333332857151  0.6666666667142849  0.2500000000000000
  0.3333145348358079  0.8095328753058254  0.2500000000000000
  0.3333150117461512  0.9523972401817851  0.2500000000000000
  0.4761999153480026  0.0952435617445984  0.2500000000000000
  0.4762380098493472  0.2381190049961009  0.2500000000000000
  0.4761999153480026  0.3809563537462660  0.2500000000000000
  0.4761773184683024  0.5238226815316976  0.2500000000000000
  0.4762183403271559  0.6666854651641920  0.2500000000000000
  0.4762183403271559  0.8095328753058254  0.2500000000000000
  0.4761773184683024  0.9523546370794594  0.2500000000000000
  0.6190436462537341  0.0952435617445984  0.2500000000000000
  0.6190507659087847  0.2381015319604242  0.2500000000000000
  0.6190507659087847  0.3809492340912152  0.2500000000000000
  0.6190436462537341  0.5238000846519972  0.2500000000000000
  0.6190822282927793  0.6666849882538487  0.2500000000000000
  0.6191066907596687  0.8095533454512651  0.2500000000000000
  0.6190822282927793  0.9523972401817851  0.2500000000000000
  0.7618951600400831  0.0952797632782040  0.2500000000000000
  0.7618809950038992  0.2381190049961009  0.2500000000000000
  0.7618984680395757  0.3809492340912152  0.2500000000000000
  0.7618809950038992  0.5237619901506529  0.2500000000000000
  0.7618951600400831  0.6666153969047407  0.2500000000000000
  0.7619730988191398  0.8095275730461992  0.2500000000000000
  0.7619730988191398  0.9524455259157951  0.2500000000000000
  0.9047140910560832  0.0952859089439171  0.2500000000000000
  0.9047202367217961  0.2381048399599169  0.2500000000000000
  0.9047564382554014  0.3809563537462660  0.2500000000000000
  0.9047564382554014  0.5238000846519972  0.2500000000000000
  0.9047202367217961  0.6666153969047407  0.2500000000000000
  0.9047140910560832  0.8094281822550277  0.2500000000000000
  0.9047430166635730  0.9523715084032104  0.2500000000000000
  0.0933979952242070  0.1867959903055522  0.7500000000000000
  0.0949529259850727  0.3321288234206229  0.7500000000000000
  0.0952437344459593  0.4759318895368014  0.7500000000000000
  0.0952437344459593  0.6193118447662962  0.7500000000000000
  0.0949529259850727  0.7628241024215879  0.7500000000000000
  0.0933979952242070  0.9066020047757929  0.7500000000000000
  0.2396461012164163  0.0482514011229640  0.7500000000000000
  0.2396461012164163  0.1913946999505977  0.7500000000000000
  0.2371758975784119  0.3321288234206229  0.7500000000000000
  0.2378825598122234  0.4757651194815852  0.7500000000000000
  0.2380296828713727  0.6190148413642625  0.7500000000000000
  0.2378825598122234  0.7621174401877767  0.7500000000000000
  0.2371758975784119  0.9050470740149273  0.7500000000000000
  0.3813662110073688  0.0476047666583604  0.7500000000000000
  0.3816150607894974  0.1908075303233214  0.7500000000000000
  0.3813662110073688  0.3337614442061609  0.7500000000000000
  0.3806881552337038  0.4759318895368014  0.7500000000000000
  0.3809851586357373  0.6190148413642625  0.7500000000000000
  0.3809851586357373  0.7619703171286272  0.7500000000000000
  0.3806881552337038  0.9047562655540409  0.7500000000000000
  0.5237543852097407  0.0475087702766267  0.7500000000000000
  0.5239512605906805  0.1904840117192660  0.7500000000000000
  0.5239512605906805  0.3334672487285527  0.7500000000000000
  0.5237543852097407  0.4762456147902593  0.7500000000000000
  0.5240681104631987  0.6193118447662962  0.7500000000000000
  0.5242348805184149  0.7621174401877767  0.7500000000000000
  0.5240681104631987  0.9047562655540409  0.7500000000000000
  0.6662385557938392  0.0476047666583604  0.7500000000000000
  0.6665327512714471  0.1904840117192660  0.7500000000000000
  0.6666666667142849  0.3333333332857151  0.7500000000000000
  0.6665327512714471  0.4760487394093196  0.7500000000000000
  0.6662385557938392  0.6186337889926312  0.7500000000000000
  0.6678711765793771  0.7628241024215879  0.7500000000000000
  0.6678711765793771  0.9050470740149273  0.7500000000000000
  0.8086053000494021  0.0482514011229640  0.7500000000000000
  0.8091924696766785  0.1908075303233214  0.7500000000000000
  0.8095159882807343  0.3334672487285527  0.7500000000000000
  0.8095159882807343  0.4760487394093196  0.7500000000000000
  0.8091924696766785  0.6183849392105024  0.7500000000000000
  0.8086053000494021  0.7603538987835837  0.7500000000000000
  0.8132040096944478  0.9066020047757929  0.7500000000000000
  0.9517485988770361  0.1913946999505977  0.7500000000000000
  0.9523952333416397  0.3337614442061609  0.7500000000000000
  0.9524912297233733  0.4762456147902593  0.7500000000000000
  0.9523952333416397  0.6186337889926312  0.7500000000000000
  0.9517485988770361  0.7603538987835837  0.7500000000000000
  0.9530557187169784  0.9061114372911021  0.7500000000000000
  0.0469297822744218  0.0938595646917053  0.7500000000000000
  0.0938885627088978  0.0469442812830216  0.7500000000000000
  0.9061404353082948  0.9530702177255782  0.7500000000000000
  0.9530557187169784  0.0469442812830216  0.7500000000000000
  0.0469297822744218  0.9530702177255782  0.7500000000000000
 
  0.00000000E+00  0.00000000E+00  0.00000000E+00
  0.00000000E+00  0.00000000E+00  0.00000000E+00
  0.00000000E+00  0.00000000E+00  0.00000000E+00
  0.00000000E+00  0.00000000E+00  0.00000000E+00
  0.00000000E+00  0.00000000E+00  0.00000000E+00
  0.00000000E+00  0.00000000E+00  0.00000000E+00
  0.00000000E+00  0.00000000E+00  0.00000000E+00
  0.00000000E+00  0.00000000E+00  0.00000000E+00
  0.00000000E+00  0.00000000E+00  0.00000000E+00
  0.00000000E+00  0.00000000E+00  0.00000000E+00
  0.00000000E+00  0.00000000E+00  0.00000000E+00
  0.00000000E+00  0.00000000E+00  0.00000000E+00
  0.00000000E+00  0.00000000E+00  0.00000000E+00
  0.00000000E+00  0.00000000E+00  0.00000000E+00
  0.00000000E+00  0.00000000E+00  0.00000000E+00
  0.00000000E+00  0.00000000E+00  0.00000000E+00
  0.00000000E+00  0.00000000E+00  0.00000000E+00
  0.00000000E+00  0.00000000E+00  0.00000000E+00
  0.00000000E+00  0.00000000E+00  0.00000000E+00
  0.00000000E+00  0.00000000E+00  0.00000000E+00
  0.00000000E+00  0.00000000E+00  0.00000000E+00
  0.00000000E+00  0.00000000E+00  0.00000000E+00
  0.00000000E+00  0.00000000E+00  0.00000000E+00
  0.00000000E+00  0.00000000E+00  0.00000000E+00
  0.00000000E+00  0.00000000E+00  0.00000000E+00
  0.00000000E+00  0.00000000E+00  0.00000000E+00
  0.00000000E+00  0.00000000E+00  0.00000000E+00
  0.00000000E+00  0.00000000E+00  0.00000000E+00
  0.00000000E+00  0.00000000E+00  0.00000000E+00
  0.00000000E+00  0.00000000E+00  0.00000000E+00
  0.00000000E+00  0.00000000E+00  0.00000000E+00
  0.00000000E+00  0.00000000E+00  0.00000000E+00
  0.00000000E+00  0.00000000E+00  0.00000000E+00
  0.00000000E+00  0.00000000E+00  0.00000000E+00
  0.00000000E+00  0.00000000E+00  0.00000000E+00
  0.00000000E+00  0.00000000E+00  0.00000000E+00
  0.00000000E+00  0.00000000E+00  0.00000000E+00
  0.00000000E+00  0.00000000E+00  0.00000000E+00
  0.00000000E+00  0.00000000E+00  0.00000000E+00
  0.00000000E+00  0.00000000E+00  0.00000000E+00
  0.00000000E+00  0.00000000E+00  0.00000000E+00
  0.00000000E+00  0.00000000E+00  0.00000000E+00
  0.00000000E+00  0.00000000E+00  0.00000000E+00
  0.00000000E+00  0.00000000E+00  0.00000000E+00
  0.00000000E+00  0.00000000E+00  0.00000000E+00
  0.00000000E+00  0.00000000E+00  0.00000000E+00
  0.00000000E+00  0.00000000E+00  0.00000000E+00
  0.00000000E+00  0.00000000E+00  0.00000000E+00
  0.00000000E+00  0.00000000E+00  0.00000000E+00
  0.00000000E+00  0.00000000E+00  0.00000000E+00
  0.00000000E+00  0.00000000E+00  0.00000000E+00
  0.00000000E+00  0.00000000E+00  0.00000000E+00
  0.00000000E+00  0.00000000E+00  0.00000000E+00
  0.00000000E+00  0.00000000E+00  0.00000000E+00
  0.00000000E+00  0.00000000E+00  0.00000000E+00
  0.00000000E+00  0.00000000E+00  0.00000000E+00
  0.00000000E+00  0.00000000E+00  0.00000000E+00
  0.00000000E+00  0.00000000E+00  0.00000000E+00
  0.00000000E+00  0.00000000E+00  0.00000000E+00
  0.00000000E+00  0.00000000E+00  0.00000000E+00
  0.00000000E+00  0.00000000E+00  0.00000000E+00
  0.00000000E+00  0.00000000E+00  0.00000000E+00
  0.00000000E+00  0.00000000E+00  0.00000000E+00
  0.00000000E+00  0.00000000E+00  0.00000000E+00
  0.00000000E+00  0.00000000E+00  0.00000000E+00
  0.00000000E+00  0.00000000E+00  0.00000000E+00
  0.00000000E+00  0.00000000E+00  0.00000000E+00
  0.00000000E+00  0.00000000E+00  0.00000000E+00
  0.00000000E+00  0.00000000E+00  0.00000000E+00
  0.00000000E+00  0.00000000E+00  0.00000000E+00
  0.00000000E+00  0.00000000E+00  0.00000000E+00
  0.00000000E+00  0.00000000E+00  0.00000000E+00
  0.00000000E+00  0.00000000E+00  0.00000000E+00
  0.00000000E+00  0.00000000E+00  0.00000000E+00
  0.00000000E+00  0.00000000E+00  0.00000000E+00
  0.00000000E+00  0.00000000E+00  0.00000000E+00
  0.00000000E+00  0.00000000E+00  0.00000000E+00
  0.00000000E+00  0.00000000E+00  0.00000000E+00
  0.00000000E+00  0.00000000E+00  0.00000000E+00
  0.00000000E+00  0.00000000E+00  0.00000000E+00
  0.00000000E+00  0.00000000E+00  0.00000000E+00
  0.00000000E+00  0.00000000E+00  0.00000000E+00
  0.00000000E+00  0.00000000E+00  0.00000000E+00
  0.00000000E+00  0.00000000E+00  0.00000000E+00
  0.00000000E+00  0.00000000E+00  0.00000000E+00
  0.00000000E+00  0.00000000E+00  0.00000000E+00
  0.00000000E+00  0.00000000E+00  0.00000000E+00
  0.00000000E+00  0.00000000E+00  0.00000000E+00
  0.00000000E+00  0.00000000E+00  0.00000000E+00
  0.00000000E+00  0.00000000E+00  0.00000000E+00
  0.00000000E+00  0.00000000E+00  0.00000000E+00
  0.00000000E+00  0.00000000E+00  0.00000000E+00
  0.00000000E+00  0.00000000E+00  0.00000000E+00
  0.00000000E+00  0.00000000E+00  0.00000000E+00
  0.00000000E+00  0.00000000E+00  0.00000000E+00
  0.00000000E+00  0.00000000E+00  0.00000000E+00
  0.00000000E+00  0.00000000E+00  0.00000000E+00
  0.00000000E+00  0.00000000E+00  0.00000000E+00
  0.00000000E+00  0.00000000E+00  0.00000000E+00
  0.00000000E+00  0.00000000E+00  0.00000000E+00
  0.00000000E+00  0.00000000E+00  0.00000000E+00
  0.00000000E+00  0.00000000E+00  0.00000000E+00
  0.00000000E+00  0.00000000E+00  0.00000000E+00
  0.00000000E+00  0.00000000E+00  0.00000000E+00
  0.00000000E+00  0.00000000E+00  0.00000000E+00
  0.00000000E+00  0.00000000E+00  0.00000000E+00
  0.00000000E+00  0.00000000E+00  0.00000000E+00
  0.00000000E+00  0.00000000E+00  0.00000000E+00
  0.00000000E+00  0.00000000E+00  0.00000000E+00
  0.00000000E+00  0.00000000E+00  0.00000000E+00
  0.00000000E+00  0.00000000E+00  0.00000000E+00
  0.00000000E+00  0.00000000E+00  0.00000000E+00
  0.00000000E+00  0.00000000E+00  0.00000000E+00
  0.00000000E+00  0.00000000E+00  0.00000000E+00
  0.00000000E+00  0.00000000E+00  0.00000000E+00
  0.00000000E+00  0.00000000E+00  0.00000000E+00
  0.00000000E+00  0.00000000E+00  0.00000000E+00
  0.00000000E+00  0.00000000E+00  0.00000000E+00
  0.00000000E+00  0.00000000E+00  0.00000000E+00
  0.00000000E+00  0.00000000E+00  0.00000000E+00
  0.00000000E+00  0.00000000E+00  0.00000000E+00
  0.00000000E+00  0.00000000E+00  0.00000000E+00
  0.00000000E+00  0.00000000E+00  0.00000000E+00
  0.00000000E+00  0.00000000E+00  0.00000000E+00
  0.00000000E+00  0.00000000E+00  0.00000000E+00
  0.00000000E+00  0.00000000E+00  0.00000000E+00
  0.00000000E+00  0.00000000E+00  0.00000000E+00
  0.00000000E+00  0.00000000E+00  0.00000000E+00
  0.00000000E+00  0.00000000E+00  0.00000000E+00
  0.00000000E+00  0.00000000E+00  0.00000000E+00
  0.00000000E+00  0.00000000E+00  0.00000000E+00
  0.00000000E+00  0.00000000E+00  0.00000000E+00
  0.00000000E+00  0.00000000E+00  0.00000000E+00
  0.00000000E+00  0.00000000E+00  0.00000000E+00
  0.00000000E+00  0.00000000E+00  0.00000000E+00
  0.00000000E+00  0.00000000E+00  0.00000000E+00
  0.00000000E+00  0.00000000E+00  0.00000000E+00
  0.00000000E+00  0.00000000E+00  0.00000000E+00
  0.00000000E+00  0.00000000E+00  0.00000000E+00
  0.00000000E+00  0.00000000E+00  0.00000000E+00
  0.00000000E+00  0.00000000E+00  0.00000000E+00
  0.00000000E+00  0.00000000E+00  0.00000000E+00
  0.00000000E+00  0.00000000E+00  0.00000000E+00
  0.00000000E+00  0.00000000E+00  0.00000000E+00
  0.00000000E+00  0.00000000E+00  0.00000000E+00
  0.00000000E+00  0.00000000E+00  0.00000000E+00
  0.00000000E+00  0.00000000E+00  0.00000000E+00
  0.00000000E+00  0.00000000E+00  0.00000000E+00
  0.00000000E+00  0.00000000E+00  0.00000000E+00
  0.00000000E+00  0.00000000E+00  0.00000000E+00
  0.00000000E+00  0.00000000E+00  0.00000000E+00
  0.00000000E+00  0.00000000E+00  0.00000000E+00
  0.00000000E+00  0.00000000E+00  0.00000000E+00
  0.00000000E+00  0.00000000E+00  0.00000000E+00
  0.00000000E+00  0.00000000E+00  0.00000000E+00
  0.00000000E+00  0.00000000E+00  0.00000000E+00
  0.00000000E+00  0.00000000E+00  0.00000000E+00
  0.00000000E+00  0.00000000E+00  0.00000000E+00
  0.00000000E+00  0.00000000E+00  0.00000000E+00
  0.00000000E+00  0.00000000E+00  0.00000000E+00
  0.00000000E+00  0.00000000E+00  0.00000000E+00
  0.00000000E+00  0.00000000E+00  0.00000000E+00
  0.00000000E+00  0.00000000E+00  0.00000000E+00
  0.00000000E+00  0.00000000E+00  0.00000000E+00
  0.00000000E+00  0.00000000E+00  0.00000000E+00
  0.00000000E+00  0.00000000E+00  0.00000000E+00
  0.00000000E+00  0.00000000E+00  0.00000000E+00
  0.00000000E+00  0.00000000E+00  0.00000000E+00
  0.00000000E+00  0.00000000E+00  0.00000000E+00
  0.00000000E+00  0.00000000E+00  0.00000000E+00
  0.00000000E+00  0.00000000E+00  0.00000000E+00
  0.00000000E+00  0.00000000E+00  0.00000000E+00
  0.00000000E+00  0.00000000E+00  0.00000000E+00
  0.00000000E+00  0.00000000E+00  0.00000000E+00
  0.00000000E+00  0.00000000E+00  0.00000000E+00
  0.00000000E+00  0.00000000E+00  0.00000000E+00
  0.00000000E+00  0.00000000E+00  0.00000000E+00
  0.00000000E+00  0.00000000E+00  0.00000000E+00
  0.00000000E+00  0.00000000E+00  0.00000000E+00
  0.00000000E+00  0.00000000E+00  0.00000000E+00
  0.00000000E+00  0.00000000E+00  0.00000000E+00
  0.00000000E+00  0.00000000E+00  0.00000000E+00
  0.00000000E+00  0.00000000E+00  0.00000000E+00
  0.00000000E+00  0.00000000E+00  0.00000000E+00
  0.00000000E+00  0.00000000E+00  0.00000000E+00
  0.00000000E+00  0.00000000E+00  0.00000000E+00
  0.00000000E+00  0.00000000E+00  0.00000000E+00
  0.00000000E+00  0.00000000E+00  0.00000000E+00
  0.00000000E+00  0.00000000E+00  0.00000000E+00
  0.00000000E+00  0.00000000E+00  0.00000000E+00
  0.00000000E+00  0.00000000E+00  0.00000000E+00
  0.00000000E+00  0.00000000E+00  0.00000000E+00
  0.00000000E+00  0.00000000E+00  0.00000000E+00
  0.00000000E+00  0.00000000E+00  0.00000000E+00
  0.00000000E+00  0.00000000E+00  0.00000000E+00
  0.00000000E+00  0.00000000E+00  0.00000000E+00
