# Supplementary material for: Ultraviolet Quantum Emitters in Hexagonal Boron Nitride from Carbon Clusters
Source: J Phys Chem Lett. 2022 Apr 1;13(14):3150–7. doi: 10.1021/acs.jpclett.2c00665 (PMC9014460; doi:10.1021/acs.jpclett.2c00665)
Supplement: Supplementary file 2 — jz2c00665_si_002.zip [file jz2c00665_si_002.zip › geometryfiles/2layer_6C/triplet/nosym/BN.CONTCAR]

This file is generated by VASPKIT code  
   1.00000000000000     
    17.5279996395000026    0.0000000000000000    0.0000000000000000
    -8.7639998201000004   15.1796929654999992    0.0000000000000000
     0.0000000000000000    0.0000000000000000    6.6289000510999996
   B    N    C 
    95    95     6
Direct
  0.0956624573009924  0.0469815278994482  0.2499996341063657
  0.0955981179997555  0.1897726210724697  0.2499999836124979
  0.0955657339893170  0.3327698411040275  0.2500001403903742
  0.0955703934416395  0.4757268250356590  0.2500000227454403
  0.0955974035871639  0.6186359435024541  0.2499999267814603
  0.0955798295087299  0.7615061802072823  0.2499998297669606
  0.0955900228453540  0.9044210036498512  0.2499996094112377
  0.2385924421071784  0.0473002893648903  0.2499998985274961
  0.2385794934256653  0.1900319779253291  0.2500001135332267
  0.2384515259572510  0.3328562737060893  0.2500001534044433
  0.2384177852837578  0.4757479701644812  0.2500000868527599
  0.2384539958554803  0.6186477153346492  0.2500000340455196
  0.2384659748871434  0.7615366051965776  0.2499999668744605
  0.2384974545049359  0.9044270281012646  0.2499998868701286
  0.3814128798347677  0.0472958322207040  0.2500001091479453
  0.3814329152136760  0.1901706234367873  0.2500001409984466
  0.3813638342432615  0.3329422416005027  0.2500000623770903
  0.3812913477692464  0.4757930715150318  0.2499999997420462
  0.3813258095991814  0.6186706312044432  0.2500000393944473
  0.3813499509005880  0.7615450554133729  0.2499999816909029
  0.3813624590716518  0.9044046454765774  0.2499999322244680
  0.5242621661126642  0.0472681419571353  0.2499997270006686
  0.5242516339894004  0.1901368943194333  0.2499999960233199
  0.5242224933238542  0.3329763419843324  0.2499997663838581
  0.5241782653774318  0.4758158763929166  0.2499996976333309
  0.5241989676307686  0.6187012256717457  0.2500000087802704
  0.5242452597575873  0.7615792410175707  0.2500000300307069
  0.5242699170162075  0.9044304305682049  0.2499997549998456
  0.6671699332001610  0.0472671940338973  0.2500012496344544
  0.6670911151712774  0.1901096497461764  0.2499997199065239
  0.6670467534377369  0.3329541905931316  0.2499998969246082
  0.6670196360048147  0.4757726959091241  0.2500024946916965
  0.6670520710762812  0.6186288503401348  0.2500000686216777
  0.6671365053131120  0.7615450892319930  0.2500001240138200
  0.6672253189689165  0.9044358083564960  0.2499999071008878
  0.8101208844633934  0.0472076053261846  0.2500013283211389
  0.8099575667747918  0.1900472229786016  0.2500012038075231
  0.8098922019769326  0.3329088178187355  0.2499993859895249
  0.8098658807438592  0.4757476336800908  0.2500024803525565
  0.8098287872390244  0.6185614408259354  0.2500025889840665
  0.8099697557886097  0.7614191598068790  0.2499997235637884
  0.8102319509851603  0.9044069336439441  0.2499997919923672
  0.9529603555074735  0.0470555459529920  0.2499995644102795
  0.9527969477209802  0.1898841624186073  0.2499999044697712
  0.9527365790297461  0.3328304671571538  0.2499997370557592
  0.9527330634658535  0.4757365957058997  0.2499997104945453
  0.9527081811712019  0.6185871608281354  0.2499999345194710
  0.9527075071218646  0.7614082679348679  0.2499995537298256
  0.9530328763631553  0.9043490862838969  0.2499996050710860
  0.0460662716774983  0.2373029679980450  0.7499998773822609
  0.0472321828746992  0.3810556375903809  0.7500000318542244
  0.0473974757915325  0.5242817569688356  0.7499999716182175
  0.0473278050220575  0.6674254269935262  0.7499998225899275
  0.0464781062761456  0.8103549271890570  0.7499997726976247
  0.1930529748138116  0.0965567843336730  0.7499996160989222
  0.1889493753131159  0.2364559656300389  0.7499996767054526
  0.1896963744254917  0.3806137432833980  0.7499999753132095
  0.1901494021365235  0.5239884181412856  0.7500000839804223
  0.1901884352611601  0.6671041568267784  0.7500000153791563
  0.1899141939331437  0.8100904247358252  0.7499999666709408
  0.1896502179005058  0.9535321795886602  0.7499996715727465
  0.3341443966449074  0.0958692159611067  0.7499997010746958
  0.3337169274013480  0.2389139717973234  0.7499996149875163
  0.3323233260598044  0.3805980586399189  0.7499999109664605
  0.3328702447255999  0.5239308638355443  0.7500000020412747
  0.3330472655852111  0.6669524172815289  0.7499999417713666
  0.3328974198429993  0.8098135049258031  0.7499998901959338
  0.3325726583258051  0.9526741390721460  0.7499997678802297
  0.4760215906034450  0.0955918819187471  0.7499998715328190
  0.4761382823897274  0.2386243652987007  0.7499998505829432
  0.4759103248782250  0.3814534574241748  0.7499999345320787
  0.4758140193314483  0.5241790867229966  0.7499999964460222
  0.4760646446835516  0.6671248959908200  0.7499998404404953
  0.4760080042888680  0.8098499334413743  0.7499998273666288
  0.4757152057721040  0.9526030751428136  0.7499998582675179
  0.6182991774960288  0.0956729773834536  0.7500001554092521
  0.6186043426164358  0.2385763436855969  0.7500000270382177
  0.6186401662216460  0.3813580524729162  0.7500000729050690
  0.6185405396627112  0.5240830893750347  0.7500000303907051
  0.6193935160295840  0.6676693636565437  0.7499997937944656
  0.6193772409864939  0.8103029181654916  0.7499998496146760
  0.6189393396469639  0.9527692496110882  0.7500000284393081
  0.7604354348861155  0.0961521995900733  0.7500000953759826
  0.7611844039633424  0.2388195687886809  0.7500002420516509
  0.7614211594277884  0.3813937464028158  0.7499999449025131
  0.7613725495681497  0.5238552760219402  0.7499997406904736
  0.7610787782688045  0.6662690424899159  0.7499999191308010
  0.7635376926481606  0.8110455220785120  0.7499999194024085
  0.7626958986285025  0.9539421423310310  0.7500000603103857
  0.9022665902522289  0.0977450697062596  0.7500001705019514
  0.9038536812310440  0.2395659085884096  0.7500001432834362
  0.9043267355667102  0.3816993630119935  0.7500000137832679
  0.9044071432548946  0.5239743891685217  0.7499997935816274
  0.9041321001335003  0.6658473812259533  0.7499998828551301
  0.9034466939213491  0.8069411791424367  0.7499998456805427
  0.0482098107392749  0.0947059034608480  0.2499996100635740
  0.0480305586378931  0.2375597474079679  0.2500000583823070
  0.0479804015456491  0.3804769487566603  0.2500001528649766
  0.0479788312731179  0.5233857851638934  0.2499997455416745
  0.0479650773423106  0.6662417954180979  0.2499998404974823
  0.0479642238572261  0.8090327930614623  0.2499996760283623
  0.0481770709049222  0.9518371740110125  0.2499995055427118
  0.1911124217972864  0.0949395256061907  0.2499998005215221
  0.1909190944151977  0.2376122607883996  0.2500001440062617
  0.1908333642717895  0.3804968953804083  0.2500002029452589
  0.1908081217401726  0.5233915462497033  0.2500000258276353
  0.1908376481261491  0.6662849131473471  0.2500000134079023
  0.1908578449348745  0.8091467787528924  0.2499999805058091
  0.1909741681697530  0.9520455529463672  0.2499997895239176
  0.3338413815585909  0.0949276956831198  0.2500002133741125
  0.3338630766859464  0.2377782195958357  0.2500001399222149
  0.3336920022793571  0.3805473663440962  0.2500000983052795
  0.3336643964232268  0.5234147053880509  0.2500001274553034
  0.3337059233749946  0.6662921178203662  0.2500000031828279
  0.3337151167826631  0.8091645849096319  0.2499998516787898
  0.3337596969421324  0.9520393660013814  0.2500000349543181
  0.4766476107252859  0.0948879639580982  0.2500000067820780
  0.4766591666390585  0.2377634332295412  0.2499999088988409
  0.4765937593921508  0.3805934512362367  0.2499998873066651
  0.4765385023195773  0.5234531917171545  0.2499998645452768
  0.4765808174844353  0.6663315869471571  0.2499999974107104
  0.4766047019037185  0.8091891671193324  0.2499999867912853
  0.4766111771510399  0.9520216332524093  0.2499999422343055
  0.6194966015631769  0.0948735210739576  0.2499996660953248
  0.6194589733757331  0.2377250236024903  0.2499998424018432
  0.6194260175801752  0.3805695343017719  0.2500007354955366
  0.6194008175441335  0.5233984033792120  0.2500006837846425
  0.6194457110951679  0.6663017375426171  0.2499999401683266
  0.6194979363031511  0.8091663585350868  0.2500001425574858
  0.6195202347947342  0.9520223814337698  0.2499997770197539
  0.7623860521225689  0.0948287334671415  0.2500020113602147
  0.7623082769859346  0.2376930670325725  0.2499994351789393
  0.7622775614550437  0.3805409125819649  0.2500004747272179
  0.7622350457835088  0.5233348737851345  0.2500013499033782
  0.7622182986765860  0.6661300315361101  0.2500008411704628
  0.7623864479718930  0.8090806445342453  0.2499998524898879
  0.7624399923527966  0.9519740418231537  0.2499998473941366
  0.9052629902075375  0.0947436886337868  0.2499997509835764
  0.9051762012199425  0.2376168682775693  0.2499997733861809
  0.9051289090843776  0.3805029677383585  0.2499997201733465
  0.9051150821464076  0.5233521566592471  0.2500007294023264
  0.9050754072201231  0.6661571000308070  0.2500007096619497
  0.9050686976366942  0.8088931494251483  0.2499995157373337
  0.9053054065506508  0.9518025881600055  0.2499997578046529
  0.0924006754163466  0.1872811672702207  0.7499996915287490
  0.0945575586082887  0.3328009199889576  0.7499999550794163
  0.0949406417732527  0.4764299148220393  0.7500000066565368
  0.0949700790627435  0.6196919581015520  0.7500000736492463
  0.0947435611624520  0.7631075099433408  0.7500000024815601
  0.0932704229069286  0.9067395610316269  0.7499996758814119
  0.2391885719413739  0.0483162067273410  0.7499997054954372
  0.2389138161068268  0.1912517200795242  0.7499996688469298
  0.2365022958945072  0.3321196651840226  0.7500000703752759
  0.2375561560206572  0.4760697507860529  0.7500000794867268
  0.2377681072019806  0.6193359190181155  0.7500000440579995
  0.2376103299487987  0.7623923764783880  0.7499998924228795
  0.2368919125028468  0.9052611497503162  0.7499998115202556
  0.3809608515769921  0.0478724833700396  0.7499997400045749
  0.3811221374505395  0.1910174494932036  0.7499997715007557
  0.3807986871688955  0.3338897751688162  0.7499997286202551
  0.3802741919970277  0.4761179527541776  0.7500000318895700
  0.3806887897746161  0.6193070769186442  0.7499998959317115
  0.3806621354651948  0.7622327693094986  0.7499999875378313
  0.3803090702027521  0.9050335421735671  0.7499998118937506
  0.5232760067268870  0.0478491737264600  0.7499998504174954
  0.5235019056980565  0.1908328919458634  0.7500000172973107
  0.5235051602687972  0.3337951984658817  0.7499999277054619
  0.5234133329358268  0.4765812259862986  0.7499999672533600
  0.5238741329581519  0.6197197026631937  0.7499998930611037
  0.5239219443897449  0.7624405521613216  0.7499998379674995
  0.5235650638330098  0.9050581582351624  0.7499997916350182
  0.6656396109340527  0.0480299351359025  0.7500003123479729
  0.6660371511368559  0.1909363452620269  0.7500000620448336
  0.6662296408344713  0.3337689416661339  0.7499998610156421
  0.6662019722041432  0.4764920087351403  0.7499998792100684
  0.6661017513394326  0.6191925217088357  0.7499998441086543
  0.6678695284992701  0.7634926596513419  0.7499996954589817
  0.6671951171132959  0.9054458328401020  0.7499999324342377
  0.8078332199848770  0.0488120554555600  0.7500001117075342
  0.8086460749516357  0.1913591145160653  0.7500003796460520
  0.8090636431252038  0.3339645584194528  0.7499999161105265
  0.8091659946445877  0.4764944284593944  0.7499997095533586
  0.8089822270235384  0.6188696787874229  0.7499995557068143
  0.8087436534183352  0.7610768689661993  0.7499996730782762
  0.8127214450914357  0.9076063902107757  0.7500000115555874
  0.9511998547553461  0.1921765106175091  0.7499998950728277
  0.9519712443939903  0.3343599036633582  0.7499999721107486
  0.9521504773641926  0.4767215496160884  0.7499999259775176
  0.9521292243529526  0.6190331996640090  0.7499995879242692
  0.9516914955266677  0.7608056641813699  0.7499996761607127
  0.9542037882171791  0.9069644607132485  0.7499998191870566
  0.0436490280562309  0.0944512636301828  0.7499998860956617
  0.0930403077729863  0.0458091617383351  0.7499998896507988
  0.9055597124600236  0.9563636301873464  0.7499997598543959
  0.9520715376135430  0.0479477216093293  0.7499999277045702
  0.0465834186759294  0.9534302628581514  0.7499998945908103
 
  0.00000000E+00  0.00000000E+00  0.00000000E+00
  0.00000000E+00  0.00000000E+00  0.00000000E+00
  0.00000000E+00  0.00000000E+00  0.00000000E+00
  0.00000000E+00  0.00000000E+00  0.00000000E+00
  0.00000000E+00  0.00000000E+00  0.00000000E+00
  0.00000000E+00  0.00000000E+00  0.00000000E+00
  0.00000000E+00  0.00000000E+00  0.00000000E+00
  0.00000000E+00  0.00000000E+00  0.00000000E+00
  0.00000000E+00  0.00000000E+00  0.00000000E+00
  0.00000000E+00  0.00000000E+00  0.00000000E+00
  0.00000000E+00  0.00000000E+00  0.00000000E+00
  0.00000000E+00  0.00000000E+00  0.00000000E+00
  0.00000000E+00  0.00000000E+00  0.00000000E+00
  0.00000000E+00  0.00000000E+00  0.00000000E+00
  0.00000000E+00  0.00000000E+00  0.00000000E+00
  0.00000000E+00  0.00000000E+00  0.00000000E+00
  0.00000000E+00  0.00000000E+00  0.00000000E+00
  0.00000000E+00  0.00000000E+00  0.00000000E+00
  0.00000000E+00  0.00000000E+00  0.00000000E+00
  0.00000000E+00  0.00000000E+00  0.00000000E+00
  0.00000000E+00  0.00000000E+00  0.00000000E+00
  0.00000000E+00  0.00000000E+00  0.00000000E+00
  0.00000000E+00  0.00000000E+00  0.00000000E+00
  0.00000000E+00  0.00000000E+00  0.00000000E+00
  0.00000000E+00  0.00000000E+00  0.00000000E+00
  0.00000000E+00  0.00000000E+00  0.00000000E+00
  0.00000000E+00  0.00000000E+00  0.00000000E+00
  0.00000000E+00  0.00000000E+00  0.00000000E+00
  0.00000000E+00  0.00000000E+00  0.00000000E+00
  0.00000000E+00  0.00000000E+00  0.00000000E+00
  0.00000000E+00  0.00000000E+00  0.00000000E+00
  0.00000000E+00  0.00000000E+00  0.00000000E+00
  0.00000000E+00  0.00000000E+00  0.00000000E+00
  0.00000000E+00  0.00000000E+00  0.00000000E+00
  0.00000000E+00  0.00000000E+00  0.00000000E+00
  0.00000000E+00  0.00000000E+00  0.00000000E+00
  0.00000000E+00  0.00000000E+00  0.00000000E+00
  0.00000000E+00  0.00000000E+00  0.00000000E+00
  0.00000000E+00  0.00000000E+00  0.00000000E+00
  0.00000000E+00  0.00000000E+00  0.00000000E+00
  0.00000000E+00  0.00000000E+00  0.00000000E+00
  0.00000000E+00  0.00000000E+00  0.00000000E+00
  0.00000000E+00  0.00000000E+00  0.00000000E+00
  0.00000000E+00  0.00000000E+00  0.00000000E+00
  0.00000000E+00  0.00000000E+00  0.00000000E+00
  0.00000000E+00  0.00000000E+00  0.00000000E+00
  0.00000000E+00  0.00000000E+00  0.00000000E+00
  0.00000000E+00  0.00000000E+00  0.00000000E+00
  0.00000000E+00  0.00000000E+00  0.00000000E+00
  0.00000000E+00  0.00000000E+00  0.00000000E+00
  0.00000000E+00  0.00000000E+00  0.00000000E+00
  0.00000000E+00  0.00000000E+00  0.00000000E+00
  0.00000000E+00  0.00000000E+00  0.00000000E+00
  0.00000000E+00  0.00000000E+00  0.00000000E+00
  0.00000000E+00  0.00000000E+00  0.00000000E+00
  0.00000000E+00  0.00000000E+00  0.00000000E+00
  0.00000000E+00  0.00000000E+00  0.00000000E+00
  0.00000000E+00  0.00000000E+00  0.00000000E+00
  0.00000000E+00  0.00000000E+00  0.00000000E+00
  0.00000000E+00  0.00000000E+00  0.00000000E+00
  0.00000000E+00  0.00000000E+00  0.00000000E+00
  0.00000000E+00  0.00000000E+00  0.00000000E+00
  0.00000000E+00  0.00000000E+00  0.00000000E+00
  0.00000000E+00  0.00000000E+00  0.00000000E+00
  0.00000000E+00  0.00000000E+00  0.00000000E+00
  0.00000000E+00  0.00000000E+00  0.00000000E+00
  0.00000000E+00  0.00000000E+00  0.00000000E+00
  0.00000000E+00  0.00000000E+00  0.00000000E+00
  0.00000000E+00  0.00000000E+00  0.00000000E+00
  0.00000000E+00  0.00000000E+00  0.00000000E+00
  0.00000000E+00  0.00000000E+00  0.00000000E+00
  0.00000000E+00  0.00000000E+00  0.00000000E+00
  0.00000000E+00  0.00000000E+00  0.00000000E+00
  0.00000000E+00  0.00000000E+00  0.00000000E+00
  0.00000000E+00  0.00000000E+00  0.00000000E+00
  0.00000000E+00  0.00000000E+00  0.00000000E+00
  0.00000000E+00  0.00000000E+00  0.00000000E+00
  0.00000000E+00  0.00000000E+00  0.00000000E+00
  0.00000000E+00  0.00000000E+00  0.00000000E+00
  0.00000000E+00  0.00000000E+00  0.00000000E+00
  0.00000000E+00  0.00000000E+00  0.00000000E+00
  0.00000000E+00  0.00000000E+00  0.00000000E+00
  0.00000000E+00  0.00000000E+00  0.00000000E+00
  0.00000000E+00  0.00000000E+00  0.00000000E+00
  0.00000000E+00  0.00000000E+00  0.00000000E+00
  0.00000000E+00  0.00000000E+00  0.00000000E+00
  0.00000000E+00  0.00000000E+00  0.00000000E+00
  0.00000000E+00  0.00000000E+00  0.00000000E+00
  0.00000000E+00  0.00000000E+00  0.00000000E+00
  0.00000000E+00  0.00000000E+00  0.00000000E+00
  0.00000000E+00  0.00000000E+00  0.00000000E+00
  0.00000000E+00  0.00000000E+00  0.00000000E+00
  0.00000000E+00  0.00000000E+00  0.00000000E+00
  0.00000000E+00  0.00000000E+00  0.00000000E+00
  0.00000000E+00  0.00000000E+00  0.00000000E+00
  0.00000000E+00  0.00000000E+00  0.00000000E+00
  0.00000000E+00  0.00000000E+00  0.00000000E+00
  0.00000000E+00  0.00000000E+00  0.00000000E+00
  0.00000000E+00  0.00000000E+00  0.00000000E+00
  0.00000000E+00  0.00000000E+00  0.00000000E+00
  0.00000000E+00  0.00000000E+00  0.00000000E+00
  0.00000000E+00  0.00000000E+00  0.00000000E+00
  0.00000000E+00  0.00000000E+00  0.00000000E+00
  0.00000000E+00  0.00000000E+00  0.00000000E+00
  0.00000000E+00  0.00000000E+00  0.00000000E+00
  0.00000000E+00  0.00000000E+00  0.00000000E+00
  0.00000000E+00  0.00000000E+00  0.00000000E+00
  0.00000000E+00  0.00000000E+00  0.00000000E+00
  0.00000000E+00  0.00000000E+00  0.00000000E+00
  0.00000000E+00  0.00000000E+00  0.00000000E+00
  0.00000000E+00  0.00000000E+00  0.00000000E+00
  0.00000000E+00  0.00000000E+00  0.00000000E+00
  0.00000000E+00  0.00000000E+00  0.00000000E+00
  0.00000000E+00  0.00000000E+00  0.00000000E+00
  0.00000000E+00  0.00000000E+00  0.00000000E+00
  0.00000000E+00  0.00000000E+00  0.00000000E+00
  0.00000000E+00  0.00000000E+00  0.00000000E+00
  0.00000000E+00  0.00000000E+00  0.00000000E+00
  0.00000000E+00  0.00000000E+00  0.00000000E+00
  0.00000000E+00  0.00000000E+00  0.00000000E+00
  0.00000000E+00  0.00000000E+00  0.00000000E+00
  0.00000000E+00  0.00000000E+00  0.00000000E+00
  0.00000000E+00  0.00000000E+00  0.00000000E+00
  0.00000000E+00  0.00000000E+00  0.00000000E+00
  0.00000000E+00  0.00000000E+00  0.00000000E+00
  0.00000000E+00  0.00000000E+00  0.00000000E+00
  0.00000000E+00  0.00000000E+00  0.00000000E+00
  0.00000000E+00  0.00000000E+00  0.00000000E+00
  0.00000000E+00  0.00000000E+00  0.00000000E+00
  0.00000000E+00  0.00000000E+00  0.00000000E+00
  0.00000000E+00  0.00000000E+00  0.00000000E+00
  0.00000000E+00  0.00000000E+00  0.00000000E+00
  0.00000000E+00  0.00000000E+00  0.00000000E+00
  0.00000000E+00  0.00000000E+00  0.00000000E+00
  0.00000000E+00  0.00000000E+00  0.00000000E+00
  0.00000000E+00  0.00000000E+00  0.00000000E+00
  0.00000000E+00  0.00000000E+00  0.00000000E+00
  0.00000000E+00  0.00000000E+00  0.00000000E+00
  0.00000000E+00  0.00000000E+00  0.00000000E+00
  0.00000000E+00  0.00000000E+00  0.00000000E+00
  0.00000000E+00  0.00000000E+00  0.00000000E+00
  0.00000000E+00  0.00000000E+00  0.00000000E+00
  0.00000000E+00  0.00000000E+00  0.00000000E+00
  0.00000000E+00  0.00000000E+00  0.00000000E+00
  0.00000000E+00  0.00000000E+00  0.00000000E+00
  0.00000000E+00  0.00000000E+00  0.00000000E+00
  0.00000000E+00  0.00000000E+00  0.00000000E+00
  0.00000000E+00  0.00000000E+00  0.00000000E+00
  0.00000000E+00  0.00000000E+00  0.00000000E+00
  0.00000000E+00  0.00000000E+00  0.00000000E+00
  0.00000000E+00  0.00000000E+00  0.00000000E+00
  0.00000000E+00  0.00000000E+00  0.00000000E+00
  0.00000000E+00  0.00000000E+00  0.00000000E+00
  0.00000000E+00  0.00000000E+00  0.00000000E+00
  0.00000000E+00  0.00000000E+00  0.00000000E+00
  0.00000000E+00  0.00000000E+00  0.00000000E+00
  0.00000000E+00  0.00000000E+00  0.00000000E+00
  0.00000000E+00  0.00000000E+00  0.00000000E+00
  0.00000000E+00  0.00000000E+00  0.00000000E+00
  0.00000000E+00  0.00000000E+00  0.00000000E+00
  0.00000000E+00  0.00000000E+00  0.00000000E+00
  0.00000000E+00  0.00000000E+00  0.00000000E+00
  0.00000000E+00  0.00000000E+00  0.00000000E+00
  0.00000000E+00  0.00000000E+00  0.00000000E+00
  0.00000000E+00  0.00000000E+00  0.00000000E+00
  0.00000000E+00  0.00000000E+00  0.00000000E+00
  0.00000000E+00  0.00000000E+00  0.00000000E+00
  0.00000000E+00  0.00000000E+00  0.00000000E+00
  0.00000000E+00  0.00000000E+00  0.00000000E+00
  0.00000000E+00  0.00000000E+00  0.00000000E+00
  0.00000000E+00  0.00000000E+00  0.00000000E+00
  0.00000000E+00  0.00000000E+00  0.00000000E+00
  0.00000000E+00  0.00000000E+00  0.00000000E+00
  0.00000000E+00  0.00000000E+00  0.00000000E+00
  0.00000000E+00  0.00000000E+00  0.00000000E+00
  0.00000000E+00  0.00000000E+00  0.00000000E+00
  0.00000000E+00  0.00000000E+00  0.00000000E+00
  0.00000000E+00  0.00000000E+00  0.00000000E+00
  0.00000000E+00  0.00000000E+00  0.00000000E+00
  0.00000000E+00  0.00000000E+00  0.00000000E+00
  0.00000000E+00  0.00000000E+00  0.00000000E+00
  0.00000000E+00  0.00000000E+00  0.00000000E+00
  0.00000000E+00  0.00000000E+00  0.00000000E+00
  0.00000000E+00  0.00000000E+00  0.00000000E+00
  0.00000000E+00  0.00000000E+00  0.00000000E+00
  0.00000000E+00  0.00000000E+00  0.00000000E+00
  0.00000000E+00  0.00000000E+00  0.00000000E+00
  0.00000000E+00  0.00000000E+00  0.00000000E+00
  0.00000000E+00  0.00000000E+00  0.00000000E+00
  0.00000000E+00  0.00000000E+00  0.00000000E+00
  0.00000000E+00  0.00000000E+00  0.00000000E+00
  0.00000000E+00  0.00000000E+00  0.00000000E+00
  0.00000000E+00  0.00000000E+00  0.00000000E+00
  0.00000000E+00  0.00000000E+00  0.00000000E+00
  0.00000000E+00  0.00000000E+00  0.00000000E+00
  0.00000000E+00  0.00000000E+00  0.00000000E+00
