# Supplementary material for: Ultraviolet Quantum Emitters in Hexagonal Boron Nitride from Carbon Clusters
Source: J Phys Chem Lett. 2022 Apr 1;13(14):3150–7. doi: 10.1021/acs.jpclett.2c00665 (PMC9014460; doi:10.1021/acs.jpclett.2c00665)
Supplement: Supplementary file 2 — jz2c00665_si_002.zip [file jz2c00665_si_002.zip › geometryfiles/2layer_CNCB/BN.CONTCAR]

CNCI                                    
   1.00000000000000     
    17.4720001220999990    0.0000000000000000    0.0000000000000000
    -8.7919998169000007   15.2281903829999994    0.0000000000000000
     0.0000000000000000    0.0000000000000000    6.6289000510999996
   B    N    C 
    97    97     2
Direct
  0.0953148195960283  0.0475901322701355  0.7499999819999985
  0.0476736694212084  0.0953096658548716  0.2500000000000000
  0.2381795434807244  0.0477239434637254  0.7499999819999985
  0.1905609097000957  0.0953286101771226  0.2500000000000000
  0.3809598034710175  0.0477662437715272  0.7499999819999985
  0.3333776605392331  0.0952721762821370  0.2500000000000000
  0.5237441685271671  0.0477567999139572  0.7499999819999985
  0.4762120245749166  0.0952360680869013  0.2500000000000000
  0.6666355784439855  0.0476586209097632  0.7499999819999985
  0.6190824248804538  0.0952453748122195  0.2500000000000000
  0.8095453836449668  0.0476852238690722  0.7499999819999985
  0.7619240664542897  0.0952642367964183  0.2500000000000000
  0.9523521068799461  0.0475344550664534  0.7499999819999985
  0.9047826683230510  0.0952984976908643  0.2500000000000000
  0.0947852054322499  0.1900295330096905  0.7499999819999985
  0.0476672113355396  0.2381628043556870  0.2500000000000000
  0.2384229629166927  0.1907591716327022  0.7499999819999985
  0.1905402697676322  0.2382022573834857  0.2500000000000000
  0.3810971332413010  0.1908197541354449  0.7499999819999985
  0.3334126877050175  0.2382273452364163  0.2500000000000000
  0.5238643226242293  0.1908259296362828  0.7499999819999985
  0.4762266428888875  0.2381168269451719  0.2500000000000000
  0.6666517217482320  0.1903904491121418  0.7499999819999985
  0.6190929599517079  0.2380841382707533  0.2500000000000000
  0.8094851082626152  0.1904423599847856  0.7499999819999985
  0.7619596351941186  0.2381138218719369  0.2500000000000000
  0.9522359084384198  0.1903690663051628  0.7499999819999985
  0.9048065709192056  0.2381486475379719  0.2500000000000000
  0.0949031395963469  0.3331572810200640  0.7499999819999985
  0.0476885296592500  0.3810051872402622  0.2500000000000000
  0.2367919132071943  0.3322317751217407  0.7499999819999985
  0.1905490864078389  0.3810508784724024  0.2500000000000000
  0.3811598939382911  0.3344081172216196  0.7499999819999985
  0.3334292710136194  0.3811419702980792  0.2500000000000000
  0.5246077546202700  0.3340022058151749  0.7499999819999985
  0.4762997894226805  0.3811456596219404  0.2500000000000000
  0.6668858985996697  0.3330517246293827  0.7499999819999985
  0.6191120456627577  0.3809583422980563  0.2500000000000000
  0.8095374132851546  0.3332770998120805  0.7499999819999985
  0.7619838711747020  0.3809688454369095  0.2500000000000000
  0.9522630110998460  0.3332893069409768  0.7499999819999985
  0.9048374481565798  0.3809921556297495  0.2500000000000000
  0.0950625712355347  0.4761587604651807  0.7499999819999985
  0.0476946334195754  0.5238455571132374  0.2500000000000000
  0.2378693494538541  0.4760288543093214  0.7499999819999985
  0.1905600860864887  0.5238468166387368  0.2500000000000000
  0.3793704096630587  0.4741265098172524  0.7499999819999985
  0.3334366271544982  0.5238445667270860  0.2500000000000000
  0.4762356835159347  0.5238313201517815  0.2500000000000000
  0.6659948905619906  0.4752926692047019  0.7499999819999985
  0.6189314464055082  0.5237718731176899  0.2500000000000000
  0.8091368250750196  0.4760776194190080  0.7499999819999985
  0.7619642944623274  0.5238412066353523  0.2500000000000000
  0.9521778856247504  0.4761833662742753  0.7499999819999985
  0.9048439810850580  0.5238527758771382  0.2500000000000000
  0.0951875178891955  0.6190440492170307  0.7499999819999985
  0.0476941647813500  0.6667096660496301  0.2500000000000000
  0.2382012771779590  0.6189608538861745  0.7499999819999985
  0.1905567220139399  0.6666827350115820  0.2500000000000000
  0.3813366631552524  0.6186101823721770  0.7499999819999985
  0.3334013844703866  0.6666537202770868  0.2500000000000000
  0.5257169859444453  0.6204609343375960  0.7499999819999985
  0.4762066226934857  0.6666275707836041  0.2500000000000000
  0.6655354641446248  0.6187846596208040  0.7499999819999985
  0.6189261035374246  0.6666446308030375  0.2500000000000000
  0.8091207607411657  0.6188357276383883  0.7499999819999985
  0.7618559476131525  0.6666701483536355  0.2500000000000000
  0.9521674954277880  0.6189757088996155  0.7499999819999985
  0.9048024838210228  0.6666951142144304  0.2500000000000000
  0.0951594751796120  0.7618547279261075  0.7499999819999985
  0.0476626688061096  0.8095705402877855  0.2500000000000000
  0.2380749706613848  0.7618642002976173  0.7499999819999985
  0.1905309275819302  0.8095427569619926  0.2500000000000000
  0.3809880843558568  0.7617408869132167  0.7499999819999985
  0.3333890781231146  0.8095149659583482  0.2500000000000000
  0.5239013135941158  0.7620563656522096  0.7499999819999985
  0.4762101655351345  0.8095109819778894  0.2500000000000000
  0.6676380200254525  0.7630830574626900  0.7499999819999985
  0.6190101089340542  0.8095189540153590  0.2500000000000000
  0.8091526213375728  0.7615104227588902  0.7499999819999985
  0.7618777208038152  0.8095457700514366  0.2500000000000000
  0.9522030442602385  0.7617497361715077  0.7499999819999985
  0.9047685302752752  0.8095477526682623  0.2500000000000000
  0.0952278390351022  0.9046943728558142  0.7499999819999985
  0.0476716666669682  0.9524522334145878  0.2500000000000000
  0.2380810579249499  0.9047756297245230  0.7499999819999985
  0.1905179418635674  0.9524189540913194  0.2500000000000000
  0.3808983514951075  0.9047421783975603  0.7499999819999985
  0.3333660352496322  0.9523817290271520  0.2500000000000000
  0.5237844657249041  0.9048694125622277  0.7499999819999985
  0.4762263208677219  0.9523935580832870  0.2500000000000000
  0.6667692673938213  0.9050172083597375  0.7499999819999985
  0.6190593901674106  0.9523862296989679  0.2500000000000000
  0.8098561847471147  0.9051159825731085  0.7499999819999985
  0.7619118550322911  0.9524065844086040  0.2500000000000000
  0.9523037676059352  0.9045941145288197  0.7499999819999985
  0.9048011539578802  0.9524384896885617  0.2500000000000000
  0.0951888936642846  0.0475691003189350  0.2500000000000000
  0.0476020526818305  0.0950903737140185  0.7499999819999985
  0.2380215671331762  0.0475407739244697  0.2500000000000000
  0.1908444600985858  0.0955575040004890  0.7499999819999985
  0.3808551513960478  0.0475205953255877  0.2500000000000000
  0.3336257871130482  0.0957064447306412  0.7499999819999985
  0.5237221519389085  0.0475471558588572  0.2500000000000000
  0.4763505989044437  0.0957421067600934  0.7499999819999985
  0.6665626146969184  0.0475284913166582  0.2500000000000000
  0.6191148449602430  0.0954169769295751  0.7499999819999985
  0.8094160537881154  0.0475334835915833  0.2500000000000000
  0.7620028690182388  0.0954027329588137  0.7499999819999985
  0.9522935753791952  0.0475539094618744  0.2500000000000000
  0.9048710387781235  0.0953014536342866  0.7499999819999985
  0.0951515702132951  0.1903948549323906  0.2500000000000000
  0.0474997315049292  0.2379963199980093  0.7499999819999985
  0.2380416950099353  0.1904293204550730  0.2500000000000000
  0.1899915274160280  0.2374743803508187  0.7499999819999985
  0.3808909909549313  0.1904039595952302  0.2500000000000000
  0.3343174385281101  0.2390947251356603  0.7499999819999985
  0.5237148919650394  0.1903755050857356  0.2500000000000000
  0.4765222595335436  0.2390597866836806  0.7499999819999985
  0.6665829727884883  0.1903738752497278  0.2500000000000000
  0.6191679298344532  0.2382104773110504  0.7499999819999985
  0.8094226033670219  0.1903872569400697  0.2500000000000000
  0.7619721847218103  0.2382184347284436  0.7499999819999985
  0.9522811916549122  0.1903999766266876  0.2500000000000000
  0.9047834021048632  0.2381776201572449  0.7499999819999985
  0.0951364491318190  0.3332359711979082  0.2500000000000000
  0.0474972551814550  0.3809955254358770  0.7499999819999985
  0.2380159819091159  0.3332581917738455  0.2500000000000000
  0.1900735902623702  0.3806815077509934  0.7499999819999985
  0.3809036558867143  0.3332738174150831  0.2500000000000000
  0.3317399789901471  0.3793726010085759  0.7499999819999985
  0.5237597781491526  0.3332283106621777  0.2500000000000000
  0.4785046659452062  0.3838315675691598  0.7499999819999985
  0.6666011534060058  0.3332061501417198  0.2500000000000000
  0.6193730974534730  0.3808196505646071  0.7499999819999985
  0.8094500772652445  0.3332337124764046  0.2500000000000000
  0.7620015646524431  0.3810399613214087  0.7499999819999985
  0.9522853780121087  0.3332441627285874  0.2500000000000000
  0.9047729367511268  0.3810731518566517  0.7499999819999985
  0.0951365730319193  0.4760869096748311  0.2500000000000000
  0.0475130515044160  0.5239221839148419  0.7499999819999985
  0.2379886465141889  0.4760992840241103  0.2500000000000000
  0.1903107963303572  0.5238058435773184  0.7499999819999985
  0.3808365163460856  0.4760842925844563  0.2500000000000000
  0.3329060064777966  0.5232777545257774  0.7499999819999985
  0.5238054002877982  0.4760127252990529  0.2500000000000000
  0.6665878535851223  0.4760488946168362  0.2500000000000000
  0.6164216369443006  0.5216222355517749  0.7499999819999985
  0.8094429696961355  0.4760880131090062  0.2500000000000000
  0.7611657720416926  0.5236742729383451  0.7499999819999985
  0.9522839586496595  0.4760945565639452  0.2500000000000000
  0.9044697605521117  0.5238498730782017  0.7499999819999985
  0.0951469921436795  0.6189533608601372  0.2500000000000000
  0.0475482810040779  0.6667263696776575  0.7499999819999985
  0.2379896212054546  0.6189429301121417  0.2500000000000000
  0.1905691300583895  0.6667549396737272  0.7499999819999985
  0.3808483702030914  0.6189453337573579  0.2500000000000000
  0.3336176266460045  0.6665793666540502  0.7499999819999985
  0.5237134956899029  0.6189721268337162  0.2500000000000000
  0.4769095082319880  0.6672890156441031  0.7499999819999985
  0.6665437052089423  0.6189150715106998  0.2500000000000000
  0.6207628918212974  0.6683906157292556  0.7499999819999985
  0.8094091940310303  0.6189194918950467  0.2500000000000000
  0.7610932773002138  0.6658589409094192  0.7499999819999985
  0.9522917476343002  0.6189525692363839  0.2500000000000000
  0.9044845122085666  0.6665658775132850  0.7499999819999985
  0.0951482392547401  0.7618256021271460  0.2500000000000000
  0.0476050645840922  0.8095450465443863  0.7499999819999985
  0.2380050845468869  0.7618039536161305  0.2500000000000000
  0.1905529508250802  0.8096460582081025  0.7499999819999985
  0.3808507684997635  0.7618026365757357  0.2500000000000000
  0.3334431185431963  0.8096198283762381  0.7499999819999985
  0.5237004109763220  0.7618178477535227  0.2500000000000000
  0.4763995984002997  0.8098820806057253  0.7499999819999985
  0.6665523650793498  0.7618019490608774  0.2500000000000000
  0.6194908258358650  0.8101053257082848  0.7499999819999985
  0.8093996461978283  0.7617882888530237  0.2500000000000000
  0.7626757971435689  0.8101728265204124  0.7499999819999985
  0.9522748574239619  0.7618012664336262  0.2500000000000000
  0.9046119793572225  0.8093297935935144  0.7499999819999985
  0.0951434841781593  0.9046904589612158  0.2500000000000000
  0.0477461880865089  0.9524124446113574  0.7499999819999985
  0.2379980938268987  0.9046689078728795  0.2500000000000000
  0.1906450504721552  0.9525867871919084  0.7499999819999985
  0.3808573890345998  0.9046663440365492  0.2500000000000000
  0.3334737965660918  0.9526376152359984  0.7499999819999985
  0.5237104663969733  0.9046774999181977  0.2500000000000000
  0.4762802883420120  0.9526810883887495  0.7499999819999985
  0.6665695398749767  0.9046746451861795  0.2500000000000000
  0.6192011491530590  0.9526873808274210  0.7499999819999985
  0.8094402013955364  0.9046772778738930  0.2500000000000000
  0.7621775586931695  0.9526887866566014  0.7499999819999985
  0.9522939530464051  0.9046745842416959  0.2500000000000000
  0.9050542606650464  0.9525524104898705  0.7499999819999985
  0.5237369068195067  0.4762451528589001  0.7499999819999985
  0.4785670687192798  0.5215054288532259  0.7499999819999985
 
  0.00000000E+00  0.00000000E+00  0.00000000E+00
  0.00000000E+00  0.00000000E+00  0.00000000E+00
  0.00000000E+00  0.00000000E+00  0.00000000E+00
  0.00000000E+00  0.00000000E+00  0.00000000E+00
  0.00000000E+00  0.00000000E+00  0.00000000E+00
  0.00000000E+00  0.00000000E+00  0.00000000E+00
  0.00000000E+00  0.00000000E+00  0.00000000E+00
  0.00000000E+00  0.00000000E+00  0.00000000E+00
  0.00000000E+00  0.00000000E+00  0.00000000E+00
  0.00000000E+00  0.00000000E+00  0.00000000E+00
  0.00000000E+00  0.00000000E+00  0.00000000E+00
  0.00000000E+00  0.00000000E+00  0.00000000E+00
  0.00000000E+00  0.00000000E+00  0.00000000E+00
  0.00000000E+00  0.00000000E+00  0.00000000E+00
  0.00000000E+00  0.00000000E+00  0.00000000E+00
  0.00000000E+00  0.00000000E+00  0.00000000E+00
  0.00000000E+00  0.00000000E+00  0.00000000E+00
  0.00000000E+00  0.00000000E+00  0.00000000E+00
  0.00000000E+00  0.00000000E+00  0.00000000E+00
  0.00000000E+00  0.00000000E+00  0.00000000E+00
  0.00000000E+00  0.00000000E+00  0.00000000E+00
  0.00000000E+00  0.00000000E+00  0.00000000E+00
  0.00000000E+00  0.00000000E+00  0.00000000E+00
  0.00000000E+00  0.00000000E+00  0.00000000E+00
  0.00000000E+00  0.00000000E+00  0.00000000E+00
  0.00000000E+00  0.00000000E+00  0.00000000E+00
  0.00000000E+00  0.00000000E+00  0.00000000E+00
  0.00000000E+00  0.00000000E+00  0.00000000E+00
  0.00000000E+00  0.00000000E+00  0.00000000E+00
  0.00000000E+00  0.00000000E+00  0.00000000E+00
  0.00000000E+00  0.00000000E+00  0.00000000E+00
  0.00000000E+00  0.00000000E+00  0.00000000E+00
  0.00000000E+00  0.00000000E+00  0.00000000E+00
  0.00000000E+00  0.00000000E+00  0.00000000E+00
  0.00000000E+00  0.00000000E+00  0.00000000E+00
  0.00000000E+00  0.00000000E+00  0.00000000E+00
  0.00000000E+00  0.00000000E+00  0.00000000E+00
  0.00000000E+00  0.00000000E+00  0.00000000E+00
  0.00000000E+00  0.00000000E+00  0.00000000E+00
  0.00000000E+00  0.00000000E+00  0.00000000E+00
  0.00000000E+00  0.00000000E+00  0.00000000E+00
  0.00000000E+00  0.00000000E+00  0.00000000E+00
  0.00000000E+00  0.00000000E+00  0.00000000E+00
  0.00000000E+00  0.00000000E+00  0.00000000E+00
  0.00000000E+00  0.00000000E+00  0.00000000E+00
  0.00000000E+00  0.00000000E+00  0.00000000E+00
  0.00000000E+00  0.00000000E+00  0.00000000E+00
  0.00000000E+00  0.00000000E+00  0.00000000E+00
  0.00000000E+00  0.00000000E+00  0.00000000E+00
  0.00000000E+00  0.00000000E+00  0.00000000E+00
  0.00000000E+00  0.00000000E+00  0.00000000E+00
  0.00000000E+00  0.00000000E+00  0.00000000E+00
  0.00000000E+00  0.00000000E+00  0.00000000E+00
  0.00000000E+00  0.00000000E+00  0.00000000E+00
  0.00000000E+00  0.00000000E+00  0.00000000E+00
  0.00000000E+00  0.00000000E+00  0.00000000E+00
  0.00000000E+00  0.00000000E+00  0.00000000E+00
  0.00000000E+00  0.00000000E+00  0.00000000E+00
  0.00000000E+00  0.00000000E+00  0.00000000E+00
  0.00000000E+00  0.00000000E+00  0.00000000E+00
  0.00000000E+00  0.00000000E+00  0.00000000E+00
  0.00000000E+00  0.00000000E+00  0.00000000E+00
  0.00000000E+00  0.00000000E+00  0.00000000E+00
  0.00000000E+00  0.00000000E+00  0.00000000E+00
  0.00000000E+00  0.00000000E+00  0.00000000E+00
  0.00000000E+00  0.00000000E+00  0.00000000E+00
  0.00000000E+00  0.00000000E+00  0.00000000E+00
  0.00000000E+00  0.00000000E+00  0.00000000E+00
  0.00000000E+00  0.00000000E+00  0.00000000E+00
  0.00000000E+00  0.00000000E+00  0.00000000E+00
  0.00000000E+00  0.00000000E+00  0.00000000E+00
  0.00000000E+00  0.00000000E+00  0.00000000E+00
  0.00000000E+00  0.00000000E+00  0.00000000E+00
  0.00000000E+00  0.00000000E+00  0.00000000E+00
  0.00000000E+00  0.00000000E+00  0.00000000E+00
  0.00000000E+00  0.00000000E+00  0.00000000E+00
  0.00000000E+00  0.00000000E+00  0.00000000E+00
  0.00000000E+00  0.00000000E+00  0.00000000E+00
  0.00000000E+00  0.00000000E+00  0.00000000E+00
  0.00000000E+00  0.00000000E+00  0.00000000E+00
  0.00000000E+00  0.00000000E+00  0.00000000E+00
  0.00000000E+00  0.00000000E+00  0.00000000E+00
  0.00000000E+00  0.00000000E+00  0.00000000E+00
  0.00000000E+00  0.00000000E+00  0.00000000E+00
  0.00000000E+00  0.00000000E+00  0.00000000E+00
  0.00000000E+00  0.00000000E+00  0.00000000E+00
  0.00000000E+00  0.00000000E+00  0.00000000E+00
  0.00000000E+00  0.00000000E+00  0.00000000E+00
  0.00000000E+00  0.00000000E+00  0.00000000E+00
  0.00000000E+00  0.00000000E+00  0.00000000E+00
  0.00000000E+00  0.00000000E+00  0.00000000E+00
  0.00000000E+00  0.00000000E+00  0.00000000E+00
  0.00000000E+00  0.00000000E+00  0.00000000E+00
  0.00000000E+00  0.00000000E+00  0.00000000E+00
  0.00000000E+00  0.00000000E+00  0.00000000E+00
  0.00000000E+00  0.00000000E+00  0.00000000E+00
  0.00000000E+00  0.00000000E+00  0.00000000E+00
  0.00000000E+00  0.00000000E+00  0.00000000E+00
  0.00000000E+00  0.00000000E+00  0.00000000E+00
  0.00000000E+00  0.00000000E+00  0.00000000E+00
  0.00000000E+00  0.00000000E+00  0.00000000E+00
  0.00000000E+00  0.00000000E+00  0.00000000E+00
  0.00000000E+00  0.00000000E+00  0.00000000E+00
  0.00000000E+00  0.00000000E+00  0.00000000E+00
  0.00000000E+00  0.00000000E+00  0.00000000E+00
  0.00000000E+00  0.00000000E+00  0.00000000E+00
  0.00000000E+00  0.00000000E+00  0.00000000E+00
  0.00000000E+00  0.00000000E+00  0.00000000E+00
  0.00000000E+00  0.00000000E+00  0.00000000E+00
  0.00000000E+00  0.00000000E+00  0.00000000E+00
  0.00000000E+00  0.00000000E+00  0.00000000E+00
  0.00000000E+00  0.00000000E+00  0.00000000E+00
  0.00000000E+00  0.00000000E+00  0.00000000E+00
  0.00000000E+00  0.00000000E+00  0.00000000E+00
  0.00000000E+00  0.00000000E+00  0.00000000E+00
  0.00000000E+00  0.00000000E+00  0.00000000E+00
  0.00000000E+00  0.00000000E+00  0.00000000E+00
  0.00000000E+00  0.00000000E+00  0.00000000E+00
  0.00000000E+00  0.00000000E+00  0.00000000E+00
  0.00000000E+00  0.00000000E+00  0.00000000E+00
  0.00000000E+00  0.00000000E+00  0.00000000E+00
  0.00000000E+00  0.00000000E+00  0.00000000E+00
  0.00000000E+00  0.00000000E+00  0.00000000E+00
  0.00000000E+00  0.00000000E+00  0.00000000E+00
  0.00000000E+00  0.00000000E+00  0.00000000E+00
  0.00000000E+00  0.00000000E+00  0.00000000E+00
  0.00000000E+00  0.00000000E+00  0.00000000E+00
  0.00000000E+00  0.00000000E+00  0.00000000E+00
  0.00000000E+00  0.00000000E+00  0.00000000E+00
  0.00000000E+00  0.00000000E+00  0.00000000E+00
  0.00000000E+00  0.00000000E+00  0.00000000E+00
  0.00000000E+00  0.00000000E+00  0.00000000E+00
  0.00000000E+00  0.00000000E+00  0.00000000E+00
  0.00000000E+00  0.00000000E+00  0.00000000E+00
  0.00000000E+00  0.00000000E+00  0.00000000E+00
  0.00000000E+00  0.00000000E+00  0.00000000E+00
  0.00000000E+00  0.00000000E+00  0.00000000E+00
  0.00000000E+00  0.00000000E+00  0.00000000E+00
  0.00000000E+00  0.00000000E+00  0.00000000E+00
  0.00000000E+00  0.00000000E+00  0.00000000E+00
  0.00000000E+00  0.00000000E+00  0.00000000E+00
  0.00000000E+00  0.00000000E+00  0.00000000E+00
  0.00000000E+00  0.00000000E+00  0.00000000E+00
  0.00000000E+00  0.00000000E+00  0.00000000E+00
  0.00000000E+00  0.00000000E+00  0.00000000E+00
  0.00000000E+00  0.00000000E+00  0.00000000E+00
  0.00000000E+00  0.00000000E+00  0.00000000E+00
  0.00000000E+00  0.00000000E+00  0.00000000E+00
  0.00000000E+00  0.00000000E+00  0.00000000E+00
  0.00000000E+00  0.00000000E+00  0.00000000E+00
  0.00000000E+00  0.00000000E+00  0.00000000E+00
  0.00000000E+00  0.00000000E+00  0.00000000E+00
  0.00000000E+00  0.00000000E+00  0.00000000E+00
  0.00000000E+00  0.00000000E+00  0.00000000E+00
  0.00000000E+00  0.00000000E+00  0.00000000E+00
  0.00000000E+00  0.00000000E+00  0.00000000E+00
  0.00000000E+00  0.00000000E+00  0.00000000E+00
  0.00000000E+00  0.00000000E+00  0.00000000E+00
  0.00000000E+00  0.00000000E+00  0.00000000E+00
  0.00000000E+00  0.00000000E+00  0.00000000E+00
  0.00000000E+00  0.00000000E+00  0.00000000E+00
  0.00000000E+00  0.00000000E+00  0.00000000E+00
  0.00000000E+00  0.00000000E+00  0.00000000E+00
  0.00000000E+00  0.00000000E+00  0.00000000E+00
  0.00000000E+00  0.00000000E+00  0.00000000E+00
  0.00000000E+00  0.00000000E+00  0.00000000E+00
  0.00000000E+00  0.00000000E+00  0.00000000E+00
  0.00000000E+00  0.00000000E+00  0.00000000E+00
  0.00000000E+00  0.00000000E+00  0.00000000E+00
  0.00000000E+00  0.00000000E+00  0.00000000E+00
  0.00000000E+00  0.00000000E+00  0.00000000E+00
  0.00000000E+00  0.00000000E+00  0.00000000E+00
  0.00000000E+00  0.00000000E+00  0.00000000E+00
  0.00000000E+00  0.00000000E+00  0.00000000E+00
  0.00000000E+00  0.00000000E+00  0.00000000E+00
  0.00000000E+00  0.00000000E+00  0.00000000E+00
  0.00000000E+00  0.00000000E+00  0.00000000E+00
  0.00000000E+00  0.00000000E+00  0.00000000E+00
  0.00000000E+00  0.00000000E+00  0.00000000E+00
  0.00000000E+00  0.00000000E+00  0.00000000E+00
  0.00000000E+00  0.00000000E+00  0.00000000E+00
  0.00000000E+00  0.00000000E+00  0.00000000E+00
  0.00000000E+00  0.00000000E+00  0.00000000E+00
  0.00000000E+00  0.00000000E+00  0.00000000E+00
  0.00000000E+00  0.00000000E+00  0.00000000E+00
  0.00000000E+00  0.00000000E+00  0.00000000E+00
  0.00000000E+00  0.00000000E+00  0.00000000E+00
  0.00000000E+00  0.00000000E+00  0.00000000E+00
  0.00000000E+00  0.00000000E+00  0.00000000E+00
  0.00000000E+00  0.00000000E+00  0.00000000E+00
  0.00000000E+00  0.00000000E+00  0.00000000E+00
  0.00000000E+00  0.00000000E+00  0.00000000E+00
  0.00000000E+00  0.00000000E+00  0.00000000E+00
  0.00000000E+00  0.00000000E+00  0.00000000E+00
  0.00000000E+00  0.00000000E+00  0.00000000E+00
  0.00000000E+00  0.00000000E+00  0.00000000E+00
