# Supplementary material for: Ultraviolet Quantum Emitters in Hexagonal Boron Nitride from Carbon Clusters
Source: J Phys Chem Lett. 2022 Apr 1;13(14):3150–7. doi: 10.1021/acs.jpclett.2c00665 (PMC9014460; doi:10.1021/acs.jpclett.2c00665)
Supplement: Supplementary file 2 — jz2c00665_si_002.zip [file jz2c00665_si_002.zip › geometryfiles/2layer_CNCB/edge/BN.geom (2).vasp]

This file is generated by VASPKIT code
 1.000000
   17.5279996395000026    0.0000000000000000    0.0000000000000000
   -8.7639998201000004   15.1796929654999992    0.0000000000000000
    0.0000000000000000    0.0000000000000000    6.6289000510999996
   B    N    C
   97   97   2
Direct
    0.0952380952857144    0.0476190475714285    0.2500000000000000      B1
    0.0952380952857144    0.1904761904285714    0.2500000000000000      B2
    0.0952380952857144    0.3333333332857142    0.2500000000000000      B3
    0.0952380952857144    0.4761904761428571    0.2500000000000000      B4
    0.0952380952857144    0.6190476190000000    0.2500000000000000      B5
    0.0952380952857144    0.7619047618571428    0.2500000000000000      B6
    0.0952380952857144    0.9047619047142857    0.2500000000000000      B7
    0.2380952381428573    0.0476190475714285    0.2500000000000000      B8
    0.2380952381428573    0.1904761904285714    0.2500000000000000      B9
    0.2380952381428573    0.3333333332857142    0.2500000000000000     B10
    0.2380952381428573    0.4761904761428571    0.2500000000000000     B11
    0.2380952381428573    0.6190476190000000    0.2500000000000000     B12
    0.2380952381428573    0.7619047618571428    0.2500000000000000     B13
    0.2380952381428573    0.9047619047142857    0.2500000000000000     B14
    0.3809523810000001    0.0476190475714285    0.2500000000000000     B15
    0.3809523810000001    0.1904761904285714    0.2500000000000000     B16
    0.3809523810000001    0.3333333332857142    0.2500000000000000     B17
    0.3809523810000001    0.4761904761428571    0.2500000000000000     B18
    0.3809523810000001    0.6190476190000000    0.2500000000000000     B19
    0.3809523810000001    0.7619047618571428    0.2500000000000000     B20
    0.3809523810000001    0.9047619047142857    0.2500000000000000     B21
    0.5238095238571429    0.0476190475714285    0.2500000000000000     B22
    0.5238095238571429    0.1904761904285714    0.2500000000000000     B23
    0.5238095238571429    0.3333333332857142    0.2500000000000000     B24
    0.5238095238571429    0.4761904761428571    0.2500000000000000     B25
    0.5238095238571429    0.6190476190000000    0.2500000000000000     B26
    0.5238095238571429    0.7619047618571428    0.2500000000000000     B27
    0.5238095238571429    0.9047619047142857    0.2500000000000000     B28
    0.6666666667142858    0.0476190475714285    0.2500000000000000     B29
    0.6666666667142858    0.1904761904285714    0.2500000000000000     B30
    0.6666666667142858    0.3333333332857142    0.2500000000000000     B31
    0.6666666667142858    0.4761904761428571    0.2500000000000000     B32
    0.6666666667142858    0.6190476190000000    0.2500000000000000     B33
    0.6666666667142858    0.7619047618571428    0.2500000000000000     B34
    0.6666666667142858    0.9047619047142857    0.2500000000000000     B35
    0.8095238095714286    0.0476190475714285    0.2500000000000000     B36
    0.8095238095714286    0.1904761904285714    0.2500000000000000     B37
    0.8095238095714286    0.3333333332857142    0.2500000000000000     B38
    0.8095238095714286    0.4761904761428571    0.2500000000000000     B39
    0.8095238095714286    0.6190476190000000    0.2500000000000000     B40
    0.8095238095714286    0.7619047618571428    0.2500000000000000     B41
    0.8095238095714286    0.9047619047142857    0.2500000000000000     B42
    0.9523809524285715    0.0476190475714285    0.2500000000000000     B43
    0.9523809524285715    0.1904761904285714    0.2500000000000000     B44
    0.9523809524285715    0.3333333332857142    0.2500000000000000     B45
    0.9523809524285715    0.4761904761428571    0.2500000000000000     B46
    0.9523809524285715    0.6190476190000000    0.2500000000000000     B47
    0.9523809524285715    0.7619047618571428    0.2500000000000000     B48
    0.9523809524285715    0.9047619047142857    0.2500000000000000     B49
    0.0476190475714285    0.0952380952857144    0.7500000000000000     B50
    0.0476190475714285    0.2380952381428573    0.7500000000000000     B51
    0.0476190475714285    0.3809523810000001    0.7500000000000000     B52
    0.0476190475714285    0.5238095238571429    0.7500000000000000     B53
    0.0476190475714285    0.6666666667142858    0.7500000000000000     B54
    0.0476190475714285    0.8095238095714286    0.7500000000000000     B55
    0.1904761904285714    0.0952380952857144    0.7500000000000000     B57
    0.1904761904285714    0.2380952381428573    0.7500000000000000     B58
    0.1904761904285714    0.3809523810000001    0.7500000000000000     B59
    0.1904761904285714    0.5238095238571429    0.7500000000000000     B60
    0.1904761904285714    0.6666666667142858    0.7500000000000000     B61
    0.1904761904285714    0.8095238095714286    0.7500000000000000     B62
    0.1904761904285714    0.9523809524285715    0.7500000000000000     B63
    0.3333333332857142    0.0952380952857144    0.7500000000000000     B64
    0.3333333332857142    0.2380952381428573    0.7500000000000000     B65
    0.3333333332857142    0.3809523810000001    0.7500000000000000     B66
    0.3333333332857142    0.5238095238571429    0.7500000000000000     B67
    0.3333333332857142    0.6666666667142858    0.7500000000000000     B68
    0.3333333332857142    0.8095238095714286    0.7500000000000000     B69
    0.3333333332857142    0.9523809524285715    0.7500000000000000     B70
    0.4761904761428571    0.0952380952857144    0.7500000000000000     B71
    0.4761904761428571    0.2380952381428573    0.7500000000000000     B72
    0.4761904761428571    0.3809523810000001    0.7500000000000000     B73
    0.4761904761428571    0.5238095238571429    0.7500000000000000     B74
    0.4761904761428571    0.6666666667142858    0.7500000000000000     B75
    0.4761904761428571    0.8095238095714286    0.7500000000000000     B76
    0.4761904761428571    0.9523809524285715    0.7500000000000000     B77
    0.6190476190000000    0.0952380952857144    0.7500000000000000     B78
    0.6190476190000000    0.2380952381428573    0.7500000000000000     B79
    0.6190476190000000    0.3809523810000001    0.7500000000000000     B80
    0.6190476190000000    0.5238095238571429    0.7500000000000000     B81
    0.6190476190000000    0.6666666667142858    0.7500000000000000     B82
    0.6190476190000000    0.8095238095714286    0.7500000000000000     B83
    0.6190476190000000    0.9523809524285715    0.7500000000000000     B84
    0.7619047618571428    0.0952380952857144    0.7500000000000000     B85
    0.7619047618571428    0.2380952381428573    0.7500000000000000     B86
    0.7619047618571428    0.3809523810000001    0.7500000000000000     B87
    0.7619047618571428    0.5238095238571429    0.7500000000000000     B88
    0.7619047618571428    0.6666666667142858    0.7500000000000000     B89
    0.7619047618571428    0.8095238095714286    0.7500000000000000     B90
    0.7619047618571428    0.9523809524285715    0.7500000000000000     B91
    0.9047619047142857    0.0952380952857144    0.7500000000000000     B92
    0.9047619047142857    0.2380952381428573    0.7500000000000000     B93
    0.9047619047142857    0.3809523810000001    0.7500000000000000     B94
    0.9047619047142857    0.5238095238571429    0.7500000000000000     B95
    0.9047619047142857    0.6666666667142858    0.7500000000000000     B96
    0.9047619047142857    0.8095238095714286    0.7500000000000000     B97
    0.9047619047142857    0.9523809524285715    0.7500000000000000     B98
    0.0476190475714285    0.0952380952857144    0.2500000000000000      N1
    0.0476190475714285    0.2380952381428573    0.2500000000000000      N2
    0.0476190475714285    0.3809523810000001    0.2500000000000000      N3
    0.0476190475714285    0.5238095238571429    0.2500000000000000      N4
    0.0476190475714285    0.6666666667142858    0.2500000000000000      N5
    0.0476190475714285    0.8095238095714286    0.2500000000000000      N6
    0.0476190475714285    0.9523809524285715    0.2500000000000000      N7
    0.1904761904285714    0.0952380952857144    0.2500000000000000      N8
    0.1904761904285714    0.2380952381428573    0.2500000000000000      N9
    0.1904761904285714    0.3809523810000001    0.2500000000000000     N10
    0.1904761904285714    0.5238095238571429    0.2500000000000000     N11
    0.1904761904285714    0.6666666667142858    0.2500000000000000     N12
    0.1904761904285714    0.8095238095714286    0.2500000000000000     N13
    0.1904761904285714    0.9523809524285715    0.2500000000000000     N14
    0.3333333332857142    0.0952380952857144    0.2500000000000000     N15
    0.3333333332857142    0.2380952381428573    0.2500000000000000     N16
    0.3333333332857142    0.3809523810000001    0.2500000000000000     N17
    0.3333333332857142    0.5238095238571429    0.2500000000000000     N18
    0.3333333332857142    0.6666666667142858    0.2500000000000000     N19
    0.3333333332857142    0.8095238095714286    0.2500000000000000     N20
    0.3333333332857142    0.9523809524285715    0.2500000000000000     N21
    0.4761904761428571    0.0952380952857144    0.2500000000000000     N22
    0.4761904761428571    0.2380952381428573    0.2500000000000000     N23
    0.4761904761428571    0.3809523810000001    0.2500000000000000     N24
    0.4761904761428571    0.5238095238571429    0.2500000000000000     N25
    0.4761904761428571    0.6666666667142858    0.2500000000000000     N26
    0.4761904761428571    0.8095238095714286    0.2500000000000000     N27
    0.4761904761428571    0.9523809524285715    0.2500000000000000     N28
    0.6190476190000000    0.0952380952857144    0.2500000000000000     N29
    0.6190476190000000    0.2380952381428573    0.2500000000000000     N30
    0.6190476190000000    0.3809523810000001    0.2500000000000000     N31
    0.6190476190000000    0.5238095238571429    0.2500000000000000     N32
    0.6190476190000000    0.6666666667142858    0.2500000000000000     N33
    0.6190476190000000    0.8095238095714286    0.2500000000000000     N34
    0.6190476190000000    0.9523809524285715    0.2500000000000000     N35
    0.7619047618571428    0.0952380952857144    0.2500000000000000     N36
    0.7619047618571428    0.2380952381428573    0.2500000000000000     N37
    0.7619047618571428    0.3809523810000001    0.2500000000000000     N38
    0.7619047618571428    0.5238095238571429    0.2500000000000000     N39
    0.7619047618571428    0.6666666667142858    0.2500000000000000     N40
    0.7619047618571428    0.8095238095714286    0.2500000000000000     N41
    0.7619047618571428    0.9523809524285715    0.2500000000000000     N42
    0.9047619047142857    0.0952380952857144    0.2500000000000000     N43
    0.9047619047142857    0.2380952381428573    0.2500000000000000     N44
    0.9047619047142857    0.3809523810000001    0.2500000000000000     N45
    0.9047619047142857    0.5238095238571429    0.2500000000000000     N46
    0.9047619047142857    0.6666666667142858    0.2500000000000000     N47
    0.9047619047142857    0.8095238095714286    0.2500000000000000     N48
    0.9047619047142857    0.9523809524285715    0.2500000000000000     N49
    0.0952380952857144    0.0476190475714285    0.7500000000000000     N50
    0.0952380952857144    0.1904761904285714    0.7500000000000000     N51
    0.0952380952857144    0.3333333332857142    0.7500000000000000     N52
    0.0952380952857144    0.4761904761428571    0.7500000000000000     N53
    0.0952380952857144    0.6190476190000000    0.7500000000000000     N54
    0.0952380952857144    0.7619047618571428    0.7500000000000000     N55
    0.2380952381428573    0.0476190475714285    0.7500000000000000     N57
    0.2380952381428573    0.1904761904285714    0.7500000000000000     N58
    0.2380952381428573    0.3333333332857142    0.7500000000000000     N59
    0.2380952381428573    0.4761904761428571    0.7500000000000000     N60
    0.2380952381428573    0.6190476190000000    0.7500000000000000     N61
    0.2380952381428573    0.7619047618571428    0.7500000000000000     N62
    0.2380952381428573    0.9047619047142857    0.7500000000000000     N63
    0.3809523810000001    0.0476190475714285    0.7500000000000000     N64
    0.3809523810000001    0.1904761904285714    0.7500000000000000     N65
    0.3809523810000001    0.3333333332857142    0.7500000000000000     N66
    0.3809523810000001    0.4761904761428571    0.7500000000000000     N67
    0.3809523810000001    0.6190476190000000    0.7500000000000000     N68
    0.3809523810000001    0.7619047618571428    0.7500000000000000     N69
    0.3809523810000001    0.9047619047142857    0.7500000000000000     N70
    0.5238095238571429    0.0476190475714285    0.7500000000000000     N71
    0.5238095238571429    0.1904761904285714    0.7500000000000000     N72
    0.5238095238571429    0.3333333332857142    0.7500000000000000     N73
    0.5238095238571429    0.4761904761428571    0.7500000000000000     N74
    0.5238095238571429    0.6190476190000000    0.7500000000000000     N75
    0.5238095238571429    0.7619047618571428    0.7500000000000000     N76
    0.5238095238571429    0.9047619047142857    0.7500000000000000     N77
    0.6666666667142858    0.0476190475714285    0.7500000000000000     N78
    0.6666666667142858    0.1904761904285714    0.7500000000000000     N79
    0.6666666667142858    0.3333333332857142    0.7500000000000000     N80
    0.6666666667142858    0.4761904761428571    0.7500000000000000     N81
    0.6666666667142858    0.6190476190000000    0.7500000000000000     N82
    0.6666666667142858    0.7619047618571428    0.7500000000000000     N83
    0.6666666667142858    0.9047619047142857    0.7500000000000000     N84
    0.8095238095714286    0.0476190475714285    0.7500000000000000     N85
    0.8095238095714286    0.1904761904285714    0.7500000000000000     N86
    0.8095238095714286    0.3333333332857142    0.7500000000000000     N87
    0.8095238095714286    0.4761904761428571    0.7500000000000000     N88
    0.8095238095714286    0.6190476190000000    0.7500000000000000     N89
    0.8095238095714286    0.7619047618571428    0.7500000000000000     N90
    0.8095238095714286    0.9047619047142857    0.7500000000000000     N91
    0.9523809524285715    0.0476190475714285    0.7500000000000000     N92
    0.9523809524285715    0.1904761904285714    0.7500000000000000     N93
    0.9523809524285715    0.3333333332857142    0.7500000000000000     N94
    0.9523809524285715    0.4761904761428571    0.7500000000000000     N95
    0.9523809524285715    0.6190476190000000    0.7500000000000000     N96
    0.9523809524285715    0.7619047618571428    0.7500000000000000     N97
    0.9523809524285715    0.9047619047142857    0.7500000000000000     N98
    0.0476190475714285    0.9523809524285715    0.7500000000000000     B56
    0.0952380952857144    0.9047619047142857    0.7500000000000000     N56
