# Supplementary material for: Ultraviolet Quantum Emitters in Hexagonal Boron Nitride from Carbon Clusters
Source: J Phys Chem Lett. 2022 Apr 1;13(14):3150–7. doi: 10.1021/acs.jpclett.2c00665 (PMC9014460; doi:10.1021/acs.jpclett.2c00665)
Supplement: Supplementary file 2 — jz2c00665_si_002.zip [file jz2c00665_si_002.zip › geometryfiles/pure/HSE/BN.CONTCAR]

CNCI                                    
   1.00000000000000     
    17.4720001220999990    0.0000000000000000    0.0000000000000000
    -8.7919998169000007   15.2281903829999994    0.0000000000000000
     0.0000000000000000    0.0000000000000000    6.6289000510999996
   B    N 
    98    98
Direct
  0.5237445565235649  0.6189869562388285  0.7499999819999985
  0.6666045535235671  0.6189869562388285  0.7499999819999985
  0.0951745115235642  0.0475569382388275  0.7499999819999985
  0.0476854854764380  0.0953030527611742  0.2500000000000000
  0.2380345215235639  0.0475569382388275  0.7499999819999985
  0.1905454784764327  0.0953030527611742  0.2500000000000000
  0.3808845295235673  0.0475569382388275  0.7499999819999985
  0.3333954864764362  0.0953030527611742  0.2500000000000000
  0.5237445265235624  0.0475569382388275  0.7499999819999985
  0.4762555104764371  0.0953030527611742  0.2500000000000000
  0.6666045235235646  0.0475569382388275  0.7499999819999985
  0.6191155074764393  0.0953030527611742  0.2500000000000000
  0.8094544765235671  0.0475569382388275  0.7499999819999985
  0.7619655154764357  0.0953030527611742  0.2500000000000000
  0.9523145825235605  0.0475569382388275  0.7499999819999985
  0.9048255124764378  0.0953030527611742  0.2500000000000000
  0.0951745145235609  0.1904169292388292  0.7499999819999985
  0.0476854924764350  0.2381630707611674  0.2500000000000000
  0.2380345185235672  0.1904169292388292  0.7499999819999985
  0.1905454894764372  0.2381630707611674  0.2500000000000000
  0.3808845125235624  0.1904169292388292  0.7499999819999985
  0.3333954834764395  0.2381630707611674  0.2500000000000000
  0.5237445635235619  0.1904169292388292  0.7499999819999985
  0.4762555074764333  0.2381630707611674  0.2500000000000000
  0.6666045605235641  0.1904169292388292  0.7499999819999985
  0.6191155044764355  0.2381630707611674  0.2500000000000000
  0.8094545145235631  0.1904169292388292  0.7499999819999985
  0.7619655124764390  0.2381630707611674  0.2500000000000000
  0.9523145655235626  0.1904169292388292  0.7499999819999985
  0.9048255094764340  0.2381630707611674  0.2500000000000000
  0.0951745085235675  0.3332669352388325  0.7499999819999985
  0.0476854994764392  0.3810130777611673  0.2500000000000000
  0.2380345115235631  0.3332669352388325  0.7499999819999985
  0.1905454964764342  0.3810130777611673  0.2500000000000000
  0.3808845195235665  0.3332669352388325  0.7499999819999985
  0.3333954904764366  0.3810130777611673  0.2500000000000000
  0.5237445435235674  0.3332669352388325  0.7499999819999985
  0.4762555144764374  0.3810130777611673  0.2500000000000000
  0.6666045405235624  0.3332669352388325  0.7499999819999985
  0.6191155114764325  0.3810130777611673  0.2500000000000000
  0.8094544945235614  0.3332669352388325  0.7499999819999985
  0.7619654924764373  0.3810130777611673  0.2500000000000000
  0.9523145455235610  0.3332669352388325  0.7499999819999985
  0.9048254894764395  0.3810130777611673  0.2500000000000000
  0.0951745355235662  0.4761269462388287  0.7499999819999985
  0.0476854924764350  0.5238730877611740  0.2500000000000000
  0.2380345315235647  0.4761269462388287  0.7499999819999985
  0.1905454894764372  0.5238730877611740  0.2500000000000000
  0.3808845395235610  0.4761269462388287  0.7499999819999985
  0.3333954834764395  0.5238730877611740  0.2500000000000000
  0.5237445635235619  0.4761269462388287  0.7499999819999985
  0.4762555074764333  0.5238730877611740  0.2500000000000000
  0.6666045605235641  0.4761269462388287  0.7499999819999985
  0.6191155044764355  0.5238730877611740  0.2500000000000000
  0.8094545415235618  0.4761269462388287  0.7499999819999985
  0.7619654854764332  0.5238730877611740  0.2500000000000000
  0.9523145385235640  0.4761269462388287  0.7499999819999985
  0.9048254824764353  0.5238730877611740  0.2500000000000000
  0.0951745275235655  0.6189869562388285  0.7499999819999985
  0.0476854554764355  0.6667330667611676  0.2500000000000000
  0.2380345245235606  0.6189869562388285  0.7499999819999985
  0.1905454664764389  0.6667330667611676  0.2500000000000000
  0.3808845325235640  0.6189869562388285  0.7499999819999985
  0.3333954604764341  0.6667330667611676  0.2500000000000000
  0.4762554844764350  0.6667330667611676  0.2500000000000000
  0.6191154814764371  0.6667330667611676  0.2500000000000000
  0.8094545345235648  0.6189869562388285  0.7499999819999985
  0.7619654894764335  0.6667330667611676  0.2500000000000000
  0.9523145305235633  0.6189869562388285  0.7499999819999985
  0.9048254584764334  0.6667330667611676  0.2500000000000000
  0.0951745425235632  0.7618369782388260  0.7499999819999985
  0.0476854984764355  0.8095830887611722  0.2500000000000000
  0.2380345395235654  0.7618369782388260  0.7499999819999985
  0.1905455084764352  0.8095830887611722  0.2500000000000000
  0.3808845475235617  0.7618369782388260  0.7499999819999985
  0.3333955034764341  0.8095830887611722  0.2500000000000000
  0.5237445715235626  0.7618369782388260  0.7499999819999985
  0.4762555274764350  0.8095830887611722  0.2500000000000000
  0.6666045685235648  0.7618369782388260  0.7499999819999985
  0.6191155234764335  0.8095830887611722  0.2500000000000000
  0.8094545225235638  0.7618369782388260  0.7499999819999985
  0.7619655324764335  0.8095830887611722  0.2500000000000000
  0.9523145735235633  0.7618369782388260  0.7499999819999985
  0.9048255564764344  0.8095830887611722  0.2500000000000000
  0.0951745195235648  0.9046969572388267  0.7499999819999985
  0.0476855024764359  0.9524430677611729  0.2500000000000000
  0.2380345165235670  0.9046969572388267  0.7499999819999985
  0.1905455264764367  0.9524430677611729  0.2500000000000000
  0.3808845245235634  0.9046969572388267  0.7499999819999985
  0.3333955074764344  0.9524430677611729  0.2500000000000000
  0.5237445485235642  0.9046969572388267  0.7499999819999985
  0.4762555314764353  0.9524430677611729  0.2500000000000000
  0.6666045455235664  0.9046969572388267  0.7499999819999985
  0.6191155284764375  0.9524430677611729  0.2500000000000000
  0.8094544995235654  0.9046969572388267  0.7499999819999985
  0.7619655364764338  0.9524430677611729  0.2500000000000000
  0.9523145505235650  0.9046969572388267  0.7499999819999985
  0.9048255334764360  0.9524430677611729  0.2500000000000000
  0.0951726908175766  0.0475552614455264  0.2500000000000000
  0.0476873061824255  0.0953047295544753  0.7499999819999985
  0.2380327008175764  0.0475552614455264  0.2500000000000000
  0.1905472991824203  0.0953047295544753  0.7499999819999985
  0.3808827088175798  0.0475552614455264  0.2500000000000000
  0.3333973071824238  0.0953047295544753  0.7499999819999985
  0.5237427058175749  0.0475552614455264  0.2500000000000000
  0.4762573311824246  0.0953047295544753  0.7499999819999985
  0.6666027028175771  0.0475552614455264  0.2500000000000000
  0.6191173281824268  0.0953047295544753  0.7499999819999985
  0.8094526558175795  0.0475552614455264  0.2500000000000000
  0.7619673361824232  0.0953047295544753  0.7499999819999985
  0.9523127618175730  0.0475552614455264  0.2500000000000000
  0.9048273331824254  0.0953047295544753  0.7499999819999985
  0.0951726938175733  0.1904152524455281  0.2500000000000000
  0.0476873131824226  0.2381647475544686  0.7499999819999985
  0.2380326978175797  0.1904152524455281  0.2500000000000000
  0.1905473101824247  0.2381647475544686  0.7499999819999985
  0.3808826918175748  0.1904152524455281  0.2500000000000000
  0.3333973041824271  0.2381647475544686  0.7499999819999985
  0.5237427428175744  0.1904152524455281  0.2500000000000000
  0.4762573281824208  0.2381647475544686  0.7499999819999985
  0.6666027398175766  0.1904152524455281  0.2500000000000000
  0.6191173251824230  0.2381647475544686  0.7499999819999985
  0.8094526938175756  0.1904152524455281  0.2500000000000000
  0.7619673331824265  0.2381647475544686  0.7499999819999985
  0.9523127448175751  0.1904152524455281  0.2500000000000000
  0.9048273301824216  0.2381647475544686  0.7499999819999985
  0.0951726878175799  0.3332652584455314  0.2500000000000000
  0.0476873201824267  0.3810147545544684  0.7499999819999985
  0.2380326908175755  0.3332652584455314  0.2500000000000000
  0.1905473171824218  0.3810147545544684  0.7499999819999985
  0.3808826988175790  0.3332652584455314  0.2500000000000000
  0.3333973111824241  0.3810147545544684  0.7499999819999985
  0.5237427228175798  0.3332652584455314  0.2500000000000000
  0.4762573351824250  0.3810147545544684  0.7499999819999985
  0.6666027198175749  0.3332652584455314  0.2500000000000000
  0.6191173321824200  0.3810147545544684  0.7499999819999985
  0.8094526738175739  0.3332652584455314  0.2500000000000000
  0.7619673131824248  0.3810147545544684  0.7499999819999985
  0.9523127248175735  0.3332652584455314  0.2500000000000000
  0.9048273101824270  0.3810147545544684  0.7499999819999985
  0.0951727148175786  0.4761252694455276  0.2500000000000000
  0.0476873131824226  0.5238747645544752  0.7499999819999985
  0.2380327108175772  0.4761252694455276  0.2500000000000000
  0.1905473101824247  0.5238747645544752  0.7499999819999985
  0.3808827188175735  0.4761252694455276  0.2500000000000000
  0.3333973041824271  0.5238747645544752  0.7499999819999985
  0.5237427428175744  0.4761252694455276  0.2500000000000000
  0.4762573281824208  0.5238747645544752  0.7499999819999985
  0.6666027398175766  0.4761252694455276  0.2500000000000000
  0.6191173251824230  0.5238747645544752  0.7499999819999985
  0.8094527208175742  0.4761252694455276  0.2500000000000000
  0.7619673061824207  0.5238747645544752  0.7499999819999985
  0.9523127178175764  0.4761252694455276  0.2500000000000000
  0.9048273031824229  0.5238747645544752  0.7499999819999985
  0.0951727068175780  0.6189852794455273  0.2500000000000000
  0.0476872761824231  0.6667347435544688  0.7499999819999985
  0.2380327038175730  0.6189852794455273  0.2500000000000000
  0.1905472871824264  0.6667347435544688  0.7499999819999985
  0.3808827118175765  0.6189852794455273  0.2500000000000000
  0.3333972811824216  0.6667347435544688  0.7499999819999985
  0.5237427358175774  0.6189852794455273  0.2500000000000000
  0.4762573051824225  0.6667347435544688  0.7499999819999985
  0.6666027328175795  0.6189852794455273  0.2500000000000000
  0.6191173021824247  0.6667347435544688  0.7499999819999985
  0.8094527138175772  0.6189852794455273  0.2500000000000000
  0.7619673101824210  0.6667347435544688  0.7499999819999985
  0.9523127098175758  0.6189852794455273  0.2500000000000000
  0.9048272791824209  0.6667347435544688  0.7499999819999985
  0.0951727218175756  0.7618353014455248  0.2500000000000000
  0.0476873191824231  0.8095847655544735  0.7499999819999985
  0.2380327188175778  0.7618353014455248  0.2500000000000000
  0.1905473291824228  0.8095847655544735  0.7499999819999985
  0.3808827268175742  0.7618353014455248  0.2500000000000000
  0.3333973241824216  0.8095847655544735  0.7499999819999985
  0.5237427508175750  0.7618353014455248  0.2500000000000000
  0.4762573481824225  0.8095847655544735  0.7499999819999985
  0.6666027478175772  0.7618353014455248  0.2500000000000000
  0.6191173441824210  0.8095847655544735  0.7499999819999985
  0.8094527018175762  0.7618353014455248  0.2500000000000000
  0.7619673531824210  0.8095847655544735  0.7499999819999985
  0.9523127528175758  0.7618353014455248  0.2500000000000000
  0.9048273771824219  0.8095847655544735  0.7499999819999985
  0.0951726988175773  0.9046952804455255  0.2500000000000000
  0.0476873231824234  0.9524447445544741  0.7499999819999985
  0.2380326958175795  0.9046952804455255  0.2500000000000000
  0.1905473471824242  0.9524447445544741  0.7499999819999985
  0.3808827038175758  0.9046952804455255  0.2500000000000000
  0.3333973281824220  0.9524447445544741  0.7499999819999985
  0.5237427278175767  0.9046952804455255  0.2500000000000000
  0.4762573521824228  0.9524447445544741  0.7499999819999985
  0.6666027248175789  0.9046952804455255  0.2500000000000000
  0.6191173491824250  0.9524447445544741  0.7499999819999985
  0.8094526788175779  0.9046952804455255  0.2500000000000000
  0.7619673571824214  0.9524447445544741  0.7499999819999985
  0.9523127298175774  0.9046952804455255  0.2500000000000000
  0.9048273541824235  0.9524447445544741  0.7499999819999985
 
  0.00000000E+00  0.00000000E+00  0.00000000E+00
  0.00000000E+00  0.00000000E+00  0.00000000E+00
  0.00000000E+00  0.00000000E+00  0.00000000E+00
  0.00000000E+00  0.00000000E+00  0.00000000E+00
  0.00000000E+00  0.00000000E+00  0.00000000E+00
  0.00000000E+00  0.00000000E+00  0.00000000E+00
  0.00000000E+00  0.00000000E+00  0.00000000E+00
  0.00000000E+00  0.00000000E+00  0.00000000E+00
  0.00000000E+00  0.00000000E+00  0.00000000E+00
  0.00000000E+00  0.00000000E+00  0.00000000E+00
  0.00000000E+00  0.00000000E+00  0.00000000E+00
  0.00000000E+00  0.00000000E+00  0.00000000E+00
  0.00000000E+00  0.00000000E+00  0.00000000E+00
  0.00000000E+00  0.00000000E+00  0.00000000E+00
  0.00000000E+00  0.00000000E+00  0.00000000E+00
  0.00000000E+00  0.00000000E+00  0.00000000E+00
  0.00000000E+00  0.00000000E+00  0.00000000E+00
  0.00000000E+00  0.00000000E+00  0.00000000E+00
  0.00000000E+00  0.00000000E+00  0.00000000E+00
  0.00000000E+00  0.00000000E+00  0.00000000E+00
  0.00000000E+00  0.00000000E+00  0.00000000E+00
  0.00000000E+00  0.00000000E+00  0.00000000E+00
  0.00000000E+00  0.00000000E+00  0.00000000E+00
  0.00000000E+00  0.00000000E+00  0.00000000E+00
  0.00000000E+00  0.00000000E+00  0.00000000E+00
  0.00000000E+00  0.00000000E+00  0.00000000E+00
  0.00000000E+00  0.00000000E+00  0.00000000E+00
  0.00000000E+00  0.00000000E+00  0.00000000E+00
  0.00000000E+00  0.00000000E+00  0.00000000E+00
  0.00000000E+00  0.00000000E+00  0.00000000E+00
  0.00000000E+00  0.00000000E+00  0.00000000E+00
  0.00000000E+00  0.00000000E+00  0.00000000E+00
  0.00000000E+00  0.00000000E+00  0.00000000E+00
  0.00000000E+00  0.00000000E+00  0.00000000E+00
  0.00000000E+00  0.00000000E+00  0.00000000E+00
  0.00000000E+00  0.00000000E+00  0.00000000E+00
  0.00000000E+00  0.00000000E+00  0.00000000E+00
  0.00000000E+00  0.00000000E+00  0.00000000E+00
  0.00000000E+00  0.00000000E+00  0.00000000E+00
  0.00000000E+00  0.00000000E+00  0.00000000E+00
  0.00000000E+00  0.00000000E+00  0.00000000E+00
  0.00000000E+00  0.00000000E+00  0.00000000E+00
  0.00000000E+00  0.00000000E+00  0.00000000E+00
  0.00000000E+00  0.00000000E+00  0.00000000E+00
  0.00000000E+00  0.00000000E+00  0.00000000E+00
  0.00000000E+00  0.00000000E+00  0.00000000E+00
  0.00000000E+00  0.00000000E+00  0.00000000E+00
  0.00000000E+00  0.00000000E+00  0.00000000E+00
  0.00000000E+00  0.00000000E+00  0.00000000E+00
  0.00000000E+00  0.00000000E+00  0.00000000E+00
  0.00000000E+00  0.00000000E+00  0.00000000E+00
  0.00000000E+00  0.00000000E+00  0.00000000E+00
  0.00000000E+00  0.00000000E+00  0.00000000E+00
  0.00000000E+00  0.00000000E+00  0.00000000E+00
  0.00000000E+00  0.00000000E+00  0.00000000E+00
  0.00000000E+00  0.00000000E+00  0.00000000E+00
  0.00000000E+00  0.00000000E+00  0.00000000E+00
  0.00000000E+00  0.00000000E+00  0.00000000E+00
  0.00000000E+00  0.00000000E+00  0.00000000E+00
  0.00000000E+00  0.00000000E+00  0.00000000E+00
  0.00000000E+00  0.00000000E+00  0.00000000E+00
  0.00000000E+00  0.00000000E+00  0.00000000E+00
  0.00000000E+00  0.00000000E+00  0.00000000E+00
  0.00000000E+00  0.00000000E+00  0.00000000E+00
  0.00000000E+00  0.00000000E+00  0.00000000E+00
  0.00000000E+00  0.00000000E+00  0.00000000E+00
  0.00000000E+00  0.00000000E+00  0.00000000E+00
  0.00000000E+00  0.00000000E+00  0.00000000E+00
  0.00000000E+00  0.00000000E+00  0.00000000E+00
  0.00000000E+00  0.00000000E+00  0.00000000E+00
  0.00000000E+00  0.00000000E+00  0.00000000E+00
  0.00000000E+00  0.00000000E+00  0.00000000E+00
  0.00000000E+00  0.00000000E+00  0.00000000E+00
  0.00000000E+00  0.00000000E+00  0.00000000E+00
  0.00000000E+00  0.00000000E+00  0.00000000E+00
  0.00000000E+00  0.00000000E+00  0.00000000E+00
  0.00000000E+00  0.00000000E+00  0.00000000E+00
  0.00000000E+00  0.00000000E+00  0.00000000E+00
  0.00000000E+00  0.00000000E+00  0.00000000E+00
  0.00000000E+00  0.00000000E+00  0.00000000E+00
  0.00000000E+00  0.00000000E+00  0.00000000E+00
  0.00000000E+00  0.00000000E+00  0.00000000E+00
  0.00000000E+00  0.00000000E+00  0.00000000E+00
  0.00000000E+00  0.00000000E+00  0.00000000E+00
  0.00000000E+00  0.00000000E+00  0.00000000E+00
  0.00000000E+00  0.00000000E+00  0.00000000E+00
  0.00000000E+00  0.00000000E+00  0.00000000E+00
  0.00000000E+00  0.00000000E+00  0.00000000E+00
  0.00000000E+00  0.00000000E+00  0.00000000E+00
  0.00000000E+00  0.00000000E+00  0.00000000E+00
  0.00000000E+00  0.00000000E+00  0.00000000E+00
  0.00000000E+00  0.00000000E+00  0.00000000E+00
  0.00000000E+00  0.00000000E+00  0.00000000E+00
  0.00000000E+00  0.00000000E+00  0.00000000E+00
  0.00000000E+00  0.00000000E+00  0.00000000E+00
  0.00000000E+00  0.00000000E+00  0.00000000E+00
  0.00000000E+00  0.00000000E+00  0.00000000E+00
  0.00000000E+00  0.00000000E+00  0.00000000E+00
  0.00000000E+00  0.00000000E+00  0.00000000E+00
  0.00000000E+00  0.00000000E+00  0.00000000E+00
  0.00000000E+00  0.00000000E+00  0.00000000E+00
  0.00000000E+00  0.00000000E+00  0.00000000E+00
  0.00000000E+00  0.00000000E+00  0.00000000E+00
  0.00000000E+00  0.00000000E+00  0.00000000E+00
  0.00000000E+00  0.00000000E+00  0.00000000E+00
  0.00000000E+00  0.00000000E+00  0.00000000E+00
  0.00000000E+00  0.00000000E+00  0.00000000E+00
  0.00000000E+00  0.00000000E+00  0.00000000E+00
  0.00000000E+00  0.00000000E+00  0.00000000E+00
  0.00000000E+00  0.00000000E+00  0.00000000E+00
  0.00000000E+00  0.00000000E+00  0.00000000E+00
  0.00000000E+00  0.00000000E+00  0.00000000E+00
  0.00000000E+00  0.00000000E+00  0.00000000E+00
  0.00000000E+00  0.00000000E+00  0.00000000E+00
  0.00000000E+00  0.00000000E+00  0.00000000E+00
  0.00000000E+00  0.00000000E+00  0.00000000E+00
  0.00000000E+00  0.00000000E+00  0.00000000E+00
  0.00000000E+00  0.00000000E+00  0.00000000E+00
  0.00000000E+00  0.00000000E+00  0.00000000E+00
  0.00000000E+00  0.00000000E+00  0.00000000E+00
  0.00000000E+00  0.00000000E+00  0.00000000E+00
  0.00000000E+00  0.00000000E+00  0.00000000E+00
  0.00000000E+00  0.00000000E+00  0.00000000E+00
  0.00000000E+00  0.00000000E+00  0.00000000E+00
  0.00000000E+00  0.00000000E+00  0.00000000E+00
  0.00000000E+00  0.00000000E+00  0.00000000E+00
  0.00000000E+00  0.00000000E+00  0.00000000E+00
  0.00000000E+00  0.00000000E+00  0.00000000E+00
  0.00000000E+00  0.00000000E+00  0.00000000E+00
  0.00000000E+00  0.00000000E+00  0.00000000E+00
  0.00000000E+00  0.00000000E+00  0.00000000E+00
  0.00000000E+00  0.00000000E+00  0.00000000E+00
  0.00000000E+00  0.00000000E+00  0.00000000E+00
  0.00000000E+00  0.00000000E+00  0.00000000E+00
  0.00000000E+00  0.00000000E+00  0.00000000E+00
  0.00000000E+00  0.00000000E+00  0.00000000E+00
  0.00000000E+00  0.00000000E+00  0.00000000E+00
  0.00000000E+00  0.00000000E+00  0.00000000E+00
  0.00000000E+00  0.00000000E+00  0.00000000E+00
  0.00000000E+00  0.00000000E+00  0.00000000E+00
  0.00000000E+00  0.00000000E+00  0.00000000E+00
  0.00000000E+00  0.00000000E+00  0.00000000E+00
  0.00000000E+00  0.00000000E+00  0.00000000E+00
  0.00000000E+00  0.00000000E+00  0.00000000E+00
  0.00000000E+00  0.00000000E+00  0.00000000E+00
  0.00000000E+00  0.00000000E+00  0.00000000E+00
  0.00000000E+00  0.00000000E+00  0.00000000E+00
  0.00000000E+00  0.00000000E+00  0.00000000E+00
  0.00000000E+00  0.00000000E+00  0.00000000E+00
  0.00000000E+00  0.00000000E+00  0.00000000E+00
  0.00000000E+00  0.00000000E+00  0.00000000E+00
  0.00000000E+00  0.00000000E+00  0.00000000E+00
  0.00000000E+00  0.00000000E+00  0.00000000E+00
  0.00000000E+00  0.00000000E+00  0.00000000E+00
  0.00000000E+00  0.00000000E+00  0.00000000E+00
  0.00000000E+00  0.00000000E+00  0.00000000E+00
  0.00000000E+00  0.00000000E+00  0.00000000E+00
  0.00000000E+00  0.00000000E+00  0.00000000E+00
  0.00000000E+00  0.00000000E+00  0.00000000E+00
  0.00000000E+00  0.00000000E+00  0.00000000E+00
  0.00000000E+00  0.00000000E+00  0.00000000E+00
  0.00000000E+00  0.00000000E+00  0.00000000E+00
  0.00000000E+00  0.00000000E+00  0.00000000E+00
  0.00000000E+00  0.00000000E+00  0.00000000E+00
  0.00000000E+00  0.00000000E+00  0.00000000E+00
  0.00000000E+00  0.00000000E+00  0.00000000E+00
  0.00000000E+00  0.00000000E+00  0.00000000E+00
  0.00000000E+00  0.00000000E+00  0.00000000E+00
  0.00000000E+00  0.00000000E+00  0.00000000E+00
  0.00000000E+00  0.00000000E+00  0.00000000E+00
  0.00000000E+00  0.00000000E+00  0.00000000E+00
  0.00000000E+00  0.00000000E+00  0.00000000E+00
  0.00000000E+00  0.00000000E+00  0.00000000E+00
  0.00000000E+00  0.00000000E+00  0.00000000E+00
  0.00000000E+00  0.00000000E+00  0.00000000E+00
  0.00000000E+00  0.00000000E+00  0.00000000E+00
  0.00000000E+00  0.00000000E+00  0.00000000E+00
  0.00000000E+00  0.00000000E+00  0.00000000E+00
  0.00000000E+00  0.00000000E+00  0.00000000E+00
  0.00000000E+00  0.00000000E+00  0.00000000E+00
  0.00000000E+00  0.00000000E+00  0.00000000E+00
  0.00000000E+00  0.00000000E+00  0.00000000E+00
  0.00000000E+00  0.00000000E+00  0.00000000E+00
  0.00000000E+00  0.00000000E+00  0.00000000E+00
  0.00000000E+00  0.00000000E+00  0.00000000E+00
  0.00000000E+00  0.00000000E+00  0.00000000E+00
  0.00000000E+00  0.00000000E+00  0.00000000E+00
  0.00000000E+00  0.00000000E+00  0.00000000E+00
  0.00000000E+00  0.00000000E+00  0.00000000E+00
  0.00000000E+00  0.00000000E+00  0.00000000E+00
  0.00000000E+00  0.00000000E+00  0.00000000E+00
  0.00000000E+00  0.00000000E+00  0.00000000E+00
  0.00000000E+00  0.00000000E+00  0.00000000E+00
  0.00000000E+00  0.00000000E+00  0.00000000E+00
  0.00000000E+00  0.00000000E+00  0.00000000E+00
  0.00000000E+00  0.00000000E+00  0.00000000E+00
